# Supplementary material for: Schizandrol A: a lignan from Schisandra chinensis
Source: Acta Crystallogr Sect E Struct Rep Online. 2008 Jul 16;64(Pt 8):o1514. doi: 10.1107/S1600536808021545 (PMC2962140; doi:10.1107/S1600536808021545)
Supplement: Supplementary file 1 [file e-64-o1514-sup1.cif]

##############################################################################
###                                                                        ###
###        Electronic paper (Acta Crystallographica Section E)             ###
###                                                                        ###
##############################################################################
#                                                                            #
# This CIF contains the data in a paper accepted for publication in Acta     #
# Crystallographica Section E. It conforms to the requirements of Notes      #
# for Authors for Section E, and has been peer reviewed under the auspices   #
# of the IUCr Commission on Journals.                                        #
#                                                                            #
# Full details of the Crystallographic Information File format               #
# are given in the paper "The Crystallographic Information File (CIF):       #
# a New Standard Archive File for Crystallography" by S. R. Hall, F. H.      #
# Allen and I. D. Brown [Acta Cryst. (1991), A47, 655-685].                  #
#                                                                            #
# The current version of the core CIF dictionary is obtainable from          #
# ftp://ftp.iucr.org/pub/cif_core.dic. The current version number is 2.4.    #
#                                                                            #
# Software is freely available for graphical display of the structure(s) in  #
# this CIF.  For information consult the CIF home page http://www.iucr.org/  #
# cif/home.html                                                              #
#                                                                            #
# This file may be used for bona fide research purposes within the           #
# scientific community so long as proper attribution is given to the journal # 
# article from which it was obtained.                                        #
#                                                                            #
##############################################################################
                                             
data_global
_audit_creation_method     'from SHELXL97 CIF and IUCr SHELXL97-template'
_journal_date_recd_electronic     2008-07-02
_journal_date_accepted     2008-07-11
_journal_name_full     'Acta Crystallographica, Section E'
_journal_year     2008
_journal_volume     64
_journal_issue      8
_journal_page_first     o1514
_journal_page_last     o1514
_journal_paper_category     QO
_journal_coeditor_code     BT2738
_publ_contact_author_name     'Liang Zhao'
_publ_contact_author_address
;School of Food Science,
 Henan Institute of Science & Technology ,
 Xinxiang 453003,
 People's Republic of China
;
_publ_contact_author_email     'l_zhaohn@yahoo.cn'
_publ_contact_author_fax     '86 373 3040709'
_publ_contact_author_phone     '86 373 3040674'
_publ_section_title
;
Schizandrol A: a lignan from <i>Schisandra chinensis</i>
;
loop_
    _publ_author_name
    _publ_author_address
    'Zhao, Liang'
;
 School of Food Science,
 Henan Institute of Science and Technology
 Xinxiang 453003,
 People's Republic of China
;
    'Yu, Xiaoling'
;
 School of Food Science,
 Henan Institute of Science and Technology
 Xinxiang 453003,
 People's Republic of China
;
    'Chen, Chungang'
;
 School of Food Science,
 Henan Institute of Science and Technology
 Xinxiang 453003,
 People's Republic of China
;
data_I
_chemical_name_systematic
;
1,2,3,10,11,12-hexamethoxy-6,7-dimethyl-5,6,7,8-\
tetrahydrodibenzo[a,c]cycloocten-6-ol
;
_chemical_name_common     'Schizandrol A'
_chemical_formula_moiety     'C24 H32 O7'
_chemical_formula_sum     'C24 H32 O7'
_chemical_formula_iupac     'C24 H32 O7'
_chemical_formula_weight     432.50
_chemical_melting_point     ?
_symmetry_cell_setting     orthorhombic
_symmetry_space_group_name_H-M     'P 21 21 21'
_symmetry_space_group_name_Hall     'P 2ac 2ab'
loop_
    _symmetry_equiv_pos_as_xyz
    'x, y, z'
    '-x+1/2, -y, z+1/2'
    '-x, y+1/2, -z+1/2'
    'x+1/2, -y+1/2, -z'
_cell_length_a     16.084(3)
_cell_length_b     18.107(4)
_cell_length_c     23.229(5)
_cell_angle_alpha     90.00
_cell_angle_beta     90.00
_cell_angle_gamma     90.00
_cell_volume     6765(2)
_cell_formula_units_Z     12
_cell_measurement_reflns_used     18705
_cell_measurement_theta_min     1.5
_cell_measurement_theta_max     27.6
_cell_measurement_temperature     113(2)
_exptl_crystal_description     block
_exptl_crystal_colour     colourless
_exptl_crystal_size_max     0.20
_exptl_crystal_size_mid     0.18
_exptl_crystal_size_min     0.14
_exptl_crystal_density_diffrn     1.274
_exptl_crystal_density_meas     ?
_exptl_crystal_density_method     'not measured'
_exptl_crystal_F_000     2784
_exptl_absorpt_coefficient_mu     0.093
_exptl_absorpt_correction_type     multi-scan
_exptl_absorpt_process_details     '(CrystalClear; Rigaku/MSC, 2005)'
_exptl_absorpt_correction_T_min     0.9817
_exptl_absorpt_correction_T_max     0.9871
_exptl_special_details
;
;
_diffrn_ambient_temperature     113(2)
_diffrn_radiation_type     MoK\a
_diffrn_radiation_wavelength     0.71073
_diffrn_radiation_source     'rotating anode'
_diffrn_radiation_monochromator     confocal
_diffrn_measurement_device_type     'Rigaku Saturn CCD area-detector'
_diffrn_measurement_method     \w
_diffrn_detector_area_resol_mean     7.31
_diffrn_reflns_number     48456
_diffrn_reflns_av_R_equivalents     0.0506
_diffrn_reflns_av_sigmaI/netI     0.0317
_diffrn_reflns_theta_min     1.54
_diffrn_reflns_theta_max     27.54
_diffrn_reflns_theta_full     27.54
_diffrn_measured_fraction_theta_max     0.998
_diffrn_measured_fraction_theta_full     0.998
_diffrn_reflns_limit_h_min     -20
_diffrn_reflns_limit_h_max     17
_diffrn_reflns_limit_k_min     -23
_diffrn_reflns_limit_k_max     21
_diffrn_reflns_limit_l_min     -30
_diffrn_reflns_limit_l_max     27
_diffrn_standards_number     0
_diffrn_standards_interval_count     0
_diffrn_standards_interval_time     0
_diffrn_standards_decay_%     0
_refine_special_details
;
Refinement of <i>F</i>^2^ against ALL reflections. The weighted <i>R</i>-factor
<i>wR</i> and goodness of fit <i>S</i> are based on <i>F</i>^2^, conventional
<i>R</i>-factors <i>R</i> are based on <i>F</i>, with <i>F</i> set to zero for
negative <i>F</i>^2^. The threshold expression of <i>F</i>^2^ >
\s(<i>F</i>^2^) is used only for calculating <i>R</i>-factors(gt) <i>etc</i>.
and is not relevant to the choice of reflections for refinement.
<i>R</i>-factors based on <i>F</i>^2^ are statistically about twice as large
as those based on <i>F</i>, and <i>R</i>- factors based on ALL data will be
even larger.
;
_reflns_number_total     8487
_reflns_number_gt     7852
_reflns_threshold_expression     I>2\s(I)
_refine_ls_structure_factor_coef     Fsqd
_refine_ls_matrix_type     full
_refine_ls_R_factor_all     0.0489
_refine_ls_R_factor_gt     0.0442
_refine_ls_wR_factor_gt     0.1067
_refine_ls_wR_factor_ref     0.1096
_refine_ls_goodness_of_fit_ref     1.092
_refine_ls_restrained_S_all     1.092
_refine_ls_number_reflns     8487
_refine_ls_number_parameters     865
_refine_ls_number_restraints     0
_refine_ls_hydrogen_treatment     constr
_refine_ls_weighting_scheme     calc
_refine_ls_weighting_details
         'calc w=1/[\s^2^(Fo^2^)+(0.0626P)^2^+0.2401P] where P=(Fo^2^+2Fc^2^)/3'
_atom_sites_solution_hydrogens     geom
_atom_sites_solution_primary     direct
_atom_sites_solution_secondary     difmap
_refine_ls_shift/su_max     0.001
_refine_ls_shift/su_mean     0.000
_refine_diff_density_max     0.176
_refine_diff_density_min     -0.241
_refine_ls_extinction_method     none
_refine_ls_extinction_coef     ?
_refine_ls_abs_structure_details     'None, Friedel Pairs merged'
_refine_ls_abs_structure_Flack     ?
loop_
    _atom_type_symbol
    _atom_type_description
    _atom_type_scat_dispersion_real
    _atom_type_scat_dispersion_imag
    _atom_type_scat_source
    'C' 'C' 0.0033 0.0000
                         'International Tables Vol C Tables 4.2.6.8 and 6.1.1.4'
    'H' 'H' 0.0000 0.0000
                         'International Tables Vol C Tables 4.2.6.8 and 6.1.1.4'
    'O' 'O' 0.0106 0.0000
                         'International Tables Vol C Tables 4.2.6.8 and 6.1.1.4'
_computing_data_collection     'Crystalclear (Rigaku/MSC, 2005)'
_computing_cell_refinement     'Crystalclear (Rigaku/MSC, 2005)'
_computing_data_reduction     'Crystalclear (Rigaku/MSC, 2005)'
_computing_structure_solution     'SHELXS97 (Sheldrick, 2008)'
_computing_structure_refinement     'SHELXL97 (Sheldrick, 2008)'
_computing_molecular_graphics     'SHELXTL (Sheldrick, 2008)'
_computing_publication_material     'CrystalStructure (Rigaku/MSC, 2005)'
loop_
    _atom_site_type_symbol
    _atom_site_label
    _atom_site_fract_x
    _atom_site_fract_y
    _atom_site_fract_z
    _atom_site_U_iso_or_equiv
    _atom_site_adp_type
    _atom_site_calc_flag
    _atom_site_refinement_flags
    _atom_site_occupancy
    _atom_site_disorder_assembly
    _atom_site_disorder_group
    O O1 0.22101(9) 0.35381(8) 0.73077(7) 0.0232(3) Uani d . 1 . .
    O O2 0.32692(9) 0.45994(8) 0.76569(7) 0.0239(3) Uani d . 1 . .
    O O3 0.49211(9) 0.43468(8) 0.77143(6) 0.0230(3) Uani d . 1 . .
    O O4 0.58793(9) 0.39176(9) 0.66990(7) 0.0291(4) Uani d . 1 . .
    O O5 0.75662(9) 0.37642(9) 0.67774(7) 0.0292(4) Uani d . 1 . .
    O O6 0.82536(9) 0.27751(9) 0.74939(7) 0.0237(3) Uani d . 1 . .
    O O7 0.60082(9) 0.09979(8) 0.75711(7) 0.0249(3) Uani d . 1 . .
    H H7 0.6008 0.0541 0.7509 0.037 Uiso calc R 1 . .
    O O8 0.67403(9) 0.71666(9) 0.91986(7) 0.0227(3) Uani d . 1 . .
    O O9 0.74232(9) 0.60393(9) 0.86118(7) 0.0255(3) Uani d . 1 . .
    O O10 0.90954(9) 0.57743(8) 0.86623(6) 0.0215(3) Uani d . 1 . .
    O O11 1.00471(9) 0.55230(8) 0.96847(7) 0.0248(4) Uani d . 1 . .
    O O12 1.17213(9) 0.51920(8) 0.94694(7) 0.0221(3) Uani d . 1 . .
    O O13 1.27229(9) 0.62086(9) 0.90144(7) 0.0244(3) Uani d . 1 . .
    O O14 0.89486(9) 0.88450(9) 0.92657(7) 0.0234(3) Uani d . 1 . .
    H H14 0.8960 0.9291 0.9165 0.035 Uiso calc R 1 . .
    O O15 0.22728(9) 0.36321(8) 0.07007(7) 0.0221(3) Uani d . 1 . .
    O O16 0.33017(9) 0.47290(8) 0.10673(6) 0.0215(3) Uani d . 1 . .
    O O17 0.49504(9) 0.44981(8) 0.11691(6) 0.0205(3) Uani d . 1 . .
    O O18 0.59386(9) 0.41675(8) 0.01820(6) 0.0217(3) Uani d . 1 . .
    O O19 0.76177(9) 0.39393(9) 0.01571(7) 0.0259(3) Uani d . 1 . .
    O O20 0.83295(9) 0.29020(9) 0.08307(7) 0.0243(3) Uani d . 1 . .
    O O21 0.61530(9) 0.11886(9) 0.08946(7) 0.0261(3) Uani d . 1 . .
    H H21 0.6191 0.0734 0.0828 0.039 Uiso calc R 1 . .
    C C1 0.47537(13) 0.30913(12) 0.73820(9) 0.0200(4) Uani d . 1 . .
    C C2 0.44148(13) 0.37730(12) 0.75383(9) 0.0197(4) Uani d . 1 . .
    C C3 0.35660(13) 0.39076(11) 0.75195(9) 0.0192(4) Uani d . 1 . .
    C C4 0.30337(12) 0.33497(12) 0.73236(9) 0.0189(4) Uani d . 1 . .
    C C5 0.33611(13) 0.26724(12) 0.71663(9) 0.0201(4) Uani d . 1 . .
    H H5 0.2999 0.2296 0.7032 0.024 Uiso calc R 1 . .
    C C6 0.42133(13) 0.25307(12) 0.72008(9) 0.0189(4) Uani d . 1 . .
    C C7 0.51498(16) 0.42987(14) 0.83038(10) 0.0317(6) Uani d . 1 . .
    H H7A 0.5510 0.3869 0.8361 0.048 Uiso calc R 1 . .
    H H7B 0.4649 0.4246 0.8540 0.048 Uiso calc R 1 . .
    H H7C 0.5448 0.4748 0.8417 0.048 Uiso calc R 1 . .
    C C8 0.28384(15) 0.46474(14) 0.81940(11) 0.0339(6) Uani d . 1 . .
    H H8A 0.3229 0.4558 0.8510 0.051 Uiso calc R 1 . .
    H H8B 0.2395 0.4276 0.8205 0.051 Uiso calc R 1 . .
    H H8C 0.2596 0.5141 0.8235 0.051 Uiso calc R 1 . .
    C C9 0.16586(13) 0.30434(14) 0.70256(10) 0.0279(5) Uani d . 1 . .
    H H9A 0.1660 0.2568 0.7227 0.042 Uiso calc R 1 . .
    H H9B 0.1840 0.2972 0.6627 0.042 Uiso calc R 1 . .
    H H9C 0.1095 0.3250 0.7029 0.042 Uiso calc R 1 . .
    C C10 0.45252(13) 0.17746(11) 0.70287(9) 0.0205(4) Uani d . 1 . .
    H H10A 0.5102 0.1827 0.6885 0.025 Uiso calc R 1 . .
    H H10B 0.4181 0.1595 0.6704 0.025 Uiso calc R 1 . .
    C C11 0.45200(13) 0.11750(12) 0.75076(9) 0.0213(4) Uani d . 1 . .
    H H11 0.4556 0.0694 0.7298 0.026 Uiso calc R 1 . .
    C C12 0.52938(13) 0.11905(12) 0.79049(9) 0.0204(4) Uani d . 1 . .
    C C13 0.51924(14) 0.06450(13) 0.84006(10) 0.0276(5) Uani d . 1 . .
    H H13A 0.5728 0.0579 0.8595 0.041 Uiso calc R 1 . .
    H H13B 0.5001 0.0169 0.8250 0.041 Uiso calc R 1 . .
    H H13C 0.4783 0.0837 0.8675 0.041 Uiso calc R 1 . .
    C C14 0.36875(13) 0.11516(14) 0.78232(11) 0.0285(5) Uani d . 1 . .
    H H14A 0.3634 0.1590 0.8068 0.043 Uiso calc R 1 . .
    H H14B 0.3661 0.0706 0.8062 0.043 Uiso calc R 1 . .
    H H14C 0.3234 0.1144 0.7542 0.043 Uiso calc R 1 . .
    C C15 0.54875(13) 0.19628(12) 0.81623(9) 0.0201(4) Uani d . 1 . .
    H H15A 0.4954 0.2217 0.8239 0.024 Uiso calc R 1 . .
    H H15B 0.5770 0.1892 0.8537 0.024 Uiso calc R 1 . .
    C C16 0.60180(13) 0.24614(11) 0.77951(9) 0.0193(4) Uani d . 1 . .
    C C17 0.68839(13) 0.23942(12) 0.78333(9) 0.0201(4) Uani d . 1 . .
    H H17 0.7117 0.2044 0.8091 0.024 Uiso calc R 1 . .
    C C18 0.74031(13) 0.28263(12) 0.75035(9) 0.0204(4) Uani d . 1 . .
    C C19 0.70630(13) 0.33534(12) 0.71306(9) 0.0211(4) Uani d . 1 . .
    C C20 0.62032(13) 0.34205(12) 0.70857(10) 0.0224(4) Uani d . 1 . .
    C C21 0.56694(13) 0.29808(12) 0.74200(9) 0.0201(4) Uani d . 1 . .
    C C22 0.59403(17) 0.36666(18) 0.61177(10) 0.0438(7) Uani d . 1 . .
    H H22A 0.5638 0.3200 0.6076 0.066 Uiso calc R 1 . .
    H H22B 0.6526 0.3591 0.6018 0.066 Uiso calc R 1 . .
    H H22C 0.5699 0.4037 0.5860 0.066 Uiso calc R 1 . .
    C C23 0.78962(18) 0.44071(16) 0.70428(15) 0.0513(8) Uani d . 1 . .
    H H23A 0.8286 0.4263 0.7347 0.077 Uiso calc R 1 . .
    H H23B 0.7442 0.4697 0.7210 0.077 Uiso calc R 1 . .
    H H23C 0.8188 0.4705 0.6754 0.077 Uiso calc R 1 . .
    C C24 0.86011(14) 0.21001(13) 0.76977(10) 0.0270(5) Uani d . 1 . .
    H H24A 0.8310 0.1683 0.7520 0.040 Uiso calc R 1 . .
    H H24B 0.8540 0.2073 0.8117 0.040 Uiso calc R 1 . .
    H H24C 0.9192 0.2080 0.7597 0.040 Uiso calc R 1 . .
    C C25 0.93024(13) 0.68169(11) 0.92894(9) 0.0180(4) Uani d . 1 . .
    C C26 0.87680(13) 0.63516(11) 0.89785(9) 0.0180(4) Uani d . 1 . .
    C C27 0.79197(13) 0.64683(12) 0.89631(9) 0.0198(4) Uani d . 1 . .
    C C28 0.75777(13) 0.70615(12) 0.92637(9) 0.0191(4) Uani d . 1 . .
    C C29 0.80935(13) 0.75110(12) 0.95864(9) 0.0189(4) Uani d . 1 . .
    H H29 0.7858 0.7901 0.9806 0.023 Uiso calc R 1 . .
    C C30 0.89546(13) 0.74027(11) 0.95958(9) 0.0183(4) Uani d . 1 . .
    C C31 0.64328(14) 0.78833(13) 0.93384(10) 0.0262(5) Uani d . 1 . .
    H H31A 0.6783 0.8259 0.9156 0.039 Uiso calc R 1 . .
    H H31B 0.6443 0.7951 0.9757 0.039 Uiso calc R 1 . .
    H H31C 0.5861 0.7933 0.9198 0.039 Uiso calc R 1 . .
    C C32 0.71267(17) 0.53897(15) 0.88860(12) 0.0400(6) Uani d . 1 . .
    H H32A 0.6740 0.5525 0.9194 0.060 Uiso calc R 1 . .
    H H32B 0.7597 0.5116 0.9049 0.060 Uiso calc R 1 . .
    H H32C 0.6839 0.5079 0.8604 0.060 Uiso calc R 1 . .
    C C33 0.91734(17) 0.59558(14) 0.80678(10) 0.0336(6) Uani d . 1 . .
    H H33A 0.9543 0.6383 0.8025 0.050 Uiso calc R 1 . .
    H H33B 0.8625 0.6076 0.7910 0.050 Uiso calc R 1 . .
    H H33C 0.9406 0.5534 0.7859 0.050 Uiso calc R 1 . .
    C C34 0.94773(13) 0.79501(12) 0.99228(9) 0.0195(4) Uani d . 1 . .
    H H34A 1.0010 0.7710 1.0025 0.023 Uiso calc R 1 . .
    H H34B 0.9188 0.8072 1.0287 0.023 Uiso calc R 1 . .
    C C35 0.96723(13) 0.86801(12) 0.96016(9) 0.0204(4) Uani d . 1 . .
    C C36 1.04299(13) 0.86312(12) 0.91930(9) 0.0202(4) Uani d . 1 . .
    H H36 1.0393 0.9079 0.8943 0.024 Uiso calc R 1 . .
    C C37 1.12733(13) 0.86895(13) 0.94948(10) 0.0257(5) Uani d . 1 . .
    H H37A 1.1323 0.8295 0.9782 0.039 Uiso calc R 1 . .
    H H37B 1.1318 0.9170 0.9686 0.039 Uiso calc R 1 . .
    H H37C 1.1719 0.8640 0.9210 0.039 Uiso calc R 1 . .
    C C38 0.97951(14) 0.92885(13) 1.00476(10) 0.0259(5) Uani d . 1 . .
    H H38A 0.9268 0.9384 1.0245 0.039 Uiso calc R 1 . .
    H H38B 0.9983 0.9740 0.9855 0.039 Uiso calc R 1 . .
    H H38C 1.0214 0.9132 1.0329 0.039 Uiso calc R 1 . .
    C C39 1.03961(13) 0.79643(12) 0.87733(9) 0.0201(4) Uani d . 1 . .
    H H39A 0.9810 0.7890 0.8658 0.024 Uiso calc R 1 . .
    H H39B 1.0711 0.8098 0.8422 0.024 Uiso calc R 1 . .
    C C40 1.07303(13) 0.72303(12) 0.89929(9) 0.0190(4) Uani d . 1 . .
    C C41 1.02178(12) 0.66995(12) 0.92481(9) 0.0175(4) Uani d . 1 . .
    C C42 1.05705(12) 0.60297(12) 0.94374(9) 0.0193(4) Uani d . 1 . .
    C C43 1.14118(12) 0.58866(11) 0.93495(9) 0.0187(4) Uani d . 1 . .
    C C44 1.19131(12) 0.64162(12) 0.90858(9) 0.0198(4) Uani d . 1 . .
    C C45 1.15784(13) 0.70844(12) 0.89145(9) 0.0195(4) Uani d . 1 . .
    H H45 1.1926 0.7447 0.8743 0.023 Uiso calc R 1 . .
    C C46 1.03229(14) 0.51599(13) 1.01966(10) 0.0270(5) Uani d . 1 . .
    H H46A 1.0638 0.5508 1.0434 0.041 Uiso calc R 1 . .
    H H46B 1.0679 0.4742 1.0093 0.041 Uiso calc R 1 . .
    H H46C 0.9840 0.4981 1.0413 0.041 Uiso calc R 1 . .
    C C47 1.23501(14) 0.51537(14) 0.99111(11) 0.0316(6) Uani d . 1 . .
    H H47A 1.2090 0.5213 1.0290 0.047 Uiso calc R 1 . .
    H H47B 1.2758 0.5548 0.9851 0.047 Uiso calc R 1 . .
    H H47C 1.2630 0.4674 0.9892 0.047 Uiso calc R 1 . .
    C C48 1.32394(14) 0.66689(15) 0.86767(10) 0.0311(5) Uani d . 1 . .
    H H48A 1.3263 0.7162 0.8849 0.047 Uiso calc R 1 . .
    H H48B 1.3012 0.6705 0.8286 0.047 Uiso calc R 1 . .
    H H48C 1.3800 0.6459 0.8660 0.047 Uiso calc R 1 . .
    C C49 0.48299(13) 0.32529(12) 0.08063(9) 0.0184(4) Uani d . 1 . .
    C C50 0.44632(12) 0.39210(12) 0.09731(9) 0.0175(4) Uani d . 1 . .
    C C51 0.36115(13) 0.40387(11) 0.09355(9) 0.0183(4) Uani d . 1 . .
    C C52 0.31019(12) 0.34727(12) 0.07249(9) 0.0186(4) Uani d . 1 . .
    C C53 0.34539(13) 0.28111(12) 0.05587(9) 0.0193(4) Uani d . 1 . .
    H H53 0.3107 0.2431 0.0412 0.023 Uiso calc R 1 . .
    C C54 0.43121(13) 0.26873(12) 0.06014(9) 0.0183(4) Uani d . 1 . .
    C C55 0.50873(17) 0.44691(16) 0.17689(10) 0.0373(6) Uani d . 1 . .
    H H55A 0.5417 0.4030 0.1862 0.056 Uiso calc R 1 . .
    H H55B 0.4552 0.4444 0.1969 0.056 Uiso calc R 1 . .
    H H55C 0.5388 0.4913 0.1891 0.056 Uiso calc R 1 . .
    C C56 0.27811(15) 0.47761(14) 0.15661(11) 0.0321(6) Uani d . 1 . .
    H H56A 0.3097 0.4624 0.1907 0.048 Uiso calc R 1 . .
    H H56B 0.2299 0.4451 0.1518 0.048 Uiso calc R 1 . .
    H H56C 0.2591 0.5286 0.1615 0.048 Uiso calc R 1 . .
    C C57 0.17460(13) 0.31027(14) 0.04303(10) 0.0264(5) Uani d . 1 . .
    H H57A 0.1774 0.2635 0.0641 0.040 Uiso calc R 1 . .
    H H57B 0.1929 0.3025 0.0033 0.040 Uiso calc R 1 . .
    H H57C 0.1172 0.3284 0.0431 0.040 Uiso calc R 1 . .
    C C58 0.46477(13) 0.19487(12) 0.04038(9) 0.0211(4) Uani d . 1 . .
    H H58A 0.5224 0.2024 0.0266 0.025 Uiso calc R 1 . .
    H H58B 0.4313 0.1784 0.0070 0.025 Uiso calc R 1 . .
    C C59 0.46560(13) 0.13179(12) 0.08538(10) 0.0221(4) Uani d . 1 . .
    H H59 0.4698 0.0852 0.0625 0.026 Uiso calc R 1 . .
    C C60 0.54366(13) 0.13266(12) 0.12440(9) 0.0222(4) Uani d . 1 . .
    C C61 0.53711(15) 0.07272(13) 0.17034(11) 0.0300(5) Uani d . 1 . .
    H H61A 0.5906 0.0677 0.1901 0.045 Uiso calc R 1 . .
    H H61B 0.5224 0.0257 0.1521 0.045 Uiso calc R 1 . .
    H H61C 0.4941 0.0863 0.1983 0.045 Uiso calc R 1 . .
    C C62 0.38356(13) 0.12603(13) 0.11798(10) 0.0268(5) Uani d . 1 . .
    H H62A 0.3372 0.1288 0.0907 0.040 Uiso calc R 1 . .
    H H62B 0.3794 0.1668 0.1456 0.040 Uiso calc R 1 . .
    H H62C 0.3814 0.0789 0.1386 0.040 Uiso calc R 1 . .
    C C63 0.55992(13) 0.20784(12) 0.15394(9) 0.0215(4) Uani d . 1 . .
    H H63A 0.5057 0.2311 0.1629 0.026 Uiso calc R 1 . .
    H H63B 0.5888 0.1988 0.1909 0.026 Uiso calc R 1 . .
    C C64 0.61102(13) 0.26150(12) 0.11891(9) 0.0190(4) Uani d . 1 . .
    C C65 0.57462(13) 0.31591(12) 0.08451(9) 0.0183(4) Uani d . 1 . .
    C C66 0.62727(13) 0.36206(12) 0.05202(9) 0.0186(4) Uani d . 1 . .
    C C67 0.71315(13) 0.35299(12) 0.05239(9) 0.0197(4) Uani d . 1 . .
    C C68 0.74847(13) 0.29777(12) 0.08662(9) 0.0207(4) Uani d . 1 . .
    C C69 0.69748(13) 0.25376(12) 0.12022(9) 0.0198(4) Uani d . 1 . .
    H H69 0.7217 0.2176 0.1446 0.024 Uiso calc R 1 . .
    C C70 0.58397(17) 0.39464(14) -0.04001(10) 0.0320(6) Uani d . 1 . .
    H H70A 0.5502 0.3496 -0.0416 0.048 Uiso calc R 1 . .
    H H70B 0.6387 0.3850 -0.0570 0.048 Uiso calc R 1 . .
    H H70C 0.5562 0.4340 -0.0616 0.048 Uiso calc R 1 . .
    C C71 0.79704(17) 0.45794(15) 0.04198(12) 0.0389(6) Uani d . 1 . .
    H H71A 0.8335 0.4429 0.0737 0.058 Uiso calc R 1 . .
    H H71B 0.7524 0.4894 0.0569 0.058 Uiso calc R 1 . .
    H H71C 0.8294 0.4854 0.0134 0.058 Uiso calc R 1 . .
    C C72 0.86633(14) 0.22107(13) 0.10102(11) 0.0286(5) Uani d . 1 . .
    H H72A 0.8353 0.1809 0.0827 0.043 Uiso calc R 1 . .
    H H72B 0.8618 0.2167 0.1430 0.043 Uiso calc R 1 . .
    H H72C 0.9249 0.2180 0.0897 0.043 Uiso calc R 1 . .
loop_
    _atom_site_aniso_label
    _atom_site_aniso_U_11
    _atom_site_aniso_U_22
    _atom_site_aniso_U_33
    _atom_site_aniso_U_12
    _atom_site_aniso_U_13
    _atom_site_aniso_U_23
    O1 0.0161(7) 0.0227(8) 0.0309(8) 0.0009(6) -0.0032(6) -0.0025(7)
    O2 0.0243(8) 0.0170(8) 0.0305(8) 0.0024(6) 0.0019(7) -0.0013(7)
    O3 0.0228(7) 0.0172(8) 0.0291(8) -0.0053(6) -0.0044(7) 0.0007(6)
    O4 0.0250(8) 0.0254(9) 0.0369(9) 0.0034(7) -0.0004(7) 0.0144(7)
    O5 0.0214(8) 0.0282(9) 0.0379(9) -0.0047(7) 0.0035(7) 0.0105(8)
    O6 0.0158(7) 0.0260(8) 0.0293(8) 0.0013(6) -0.0026(6) 0.0044(7)
    O7 0.0253(8) 0.0178(8) 0.0315(8) 0.0044(6) 0.0042(7) -0.0003(7)
    O8 0.0158(7) 0.0242(8) 0.0283(8) 0.0024(6) 0.0002(6) -0.0022(7)
    O9 0.0238(8) 0.0236(8) 0.0292(8) -0.0030(7) -0.0066(7) -0.0053(7)
    O10 0.0233(7) 0.0171(8) 0.0240(7) 0.0023(6) -0.0018(6) -0.0037(6)
    O11 0.0221(8) 0.0174(8) 0.0351(9) -0.0041(6) -0.0058(7) 0.0081(7)
    O12 0.0209(7) 0.0137(7) 0.0317(8) 0.0016(6) -0.0055(7) 0.0003(6)
    O13 0.0188(7) 0.0236(8) 0.0307(8) 0.0036(6) 0.0025(6) 0.0043(7)
    O14 0.0230(8) 0.0174(8) 0.0299(8) 0.0026(6) -0.0043(7) 0.0016(7)
    O15 0.0166(7) 0.0203(8) 0.0295(8) 0.0003(6) -0.0016(6) -0.0024(7)
    O16 0.0233(7) 0.0151(7) 0.0262(8) 0.0024(6) 0.0040(6) -0.0007(6)
    O17 0.0225(7) 0.0164(7) 0.0225(7) -0.0044(6) -0.0003(6) -0.0017(6)
    O18 0.0243(7) 0.0202(8) 0.0205(7) 0.0029(6) -0.0005(6) 0.0034(6)
    O19 0.0233(8) 0.0271(9) 0.0273(8) -0.0037(7) 0.0027(7) 0.0038(7)
    O20 0.0160(7) 0.0262(8) 0.0306(8) 0.0032(6) -0.0009(6) 0.0009(7)
    O21 0.0235(8) 0.0176(8) 0.0373(9) 0.0032(6) 0.0048(7) -0.0010(7)
    C1 0.0186(10) 0.0193(11) 0.0221(10) 0.0009(8) -0.0016(8) 0.0034(9)
    C2 0.0212(10) 0.0168(10) 0.0212(10) -0.0039(8) -0.0017(8) 0.0017(9)
    C3 0.0215(10) 0.0143(10) 0.0217(10) -0.0006(8) 0.0006(8) 0.0007(8)
    C4 0.0167(9) 0.0208(11) 0.0191(9) 0.0011(8) -0.0018(8) 0.0013(9)
    C5 0.0206(10) 0.0178(10) 0.0218(10) -0.0023(8) -0.0026(8) 0.0000(8)
    C6 0.0204(10) 0.0174(10) 0.0190(10) 0.0015(8) 0.0008(8) 0.0003(8)
    C7 0.0370(13) 0.0292(13) 0.0288(12) -0.0094(11) -0.0119(11) 0.0005(10)
    C8 0.0348(13) 0.0309(13) 0.0359(13) -0.0009(11) 0.0128(11) -0.0080(11)
    C9 0.0197(10) 0.0358(13) 0.0281(11) -0.0012(9) -0.0023(9) -0.0113(10)
    C10 0.0218(10) 0.0192(11) 0.0206(10) 0.0023(8) 0.0009(9) -0.0013(8)
    C11 0.0236(10) 0.0144(10) 0.0259(10) 0.0000(8) -0.0017(9) -0.0011(9)
    C12 0.0220(10) 0.0179(10) 0.0212(10) 0.0010(8) 0.0009(9) 0.0018(9)
    C13 0.0290(12) 0.0225(12) 0.0313(12) -0.0027(9) -0.0024(10) 0.0065(10)
    C14 0.0250(11) 0.0261(12) 0.0345(12) -0.0048(9) 0.0008(10) 0.0059(10)
    C15 0.0206(10) 0.0188(10) 0.0210(10) 0.0006(8) 0.0004(8) 0.0002(9)
    C16 0.0220(10) 0.0138(10) 0.0222(10) 0.0002(8) -0.0006(8) -0.0018(8)
    C17 0.0222(10) 0.0186(10) 0.0195(10) 0.0025(8) -0.0029(8) 0.0007(8)
    C18 0.0181(10) 0.0189(10) 0.0243(10) 0.0007(8) -0.0027(9) -0.0016(9)
    C19 0.0207(10) 0.0178(10) 0.0248(10) -0.0020(8) 0.0009(9) 0.0025(9)
    C20 0.0228(10) 0.0165(10) 0.0279(11) 0.0010(8) 0.0004(9) 0.0042(9)
    C21 0.0191(10) 0.0155(10) 0.0258(11) 0.0000(8) -0.0024(8) 0.0018(9)
    C22 0.0406(15) 0.0576(19) 0.0330(13) 0.0066(14) -0.0050(12) 0.0194(13)
    C23 0.0438(16) 0.0314(15) 0.079(2) -0.0165(13) 0.0047(16) 0.0067(16)
    C24 0.0217(11) 0.0276(12) 0.0316(12) 0.0047(9) -0.0041(9) 0.0022(10)
    C25 0.0179(10) 0.0135(10) 0.0227(10) 0.0006(8) -0.0001(8) 0.0024(8)
    C26 0.0207(10) 0.0129(10) 0.0204(10) 0.0011(8) -0.0001(8) 0.0002(8)
    C27 0.0203(10) 0.0183(10) 0.0210(10) -0.0007(8) -0.0012(8) -0.0014(8)
    C28 0.0177(10) 0.0209(11) 0.0187(10) 0.0001(8) 0.0004(8) 0.0034(8)
    C29 0.0213(10) 0.0151(10) 0.0203(10) 0.0005(8) 0.0012(8) -0.0010(8)
    C30 0.0212(10) 0.0155(10) 0.0180(9) -0.0004(8) -0.0012(8) 0.0017(8)
    C31 0.0193(10) 0.0247(12) 0.0346(12) 0.0061(9) 0.0017(9) -0.0022(10)
    C32 0.0373(14) 0.0304(14) 0.0524(17) -0.0146(11) -0.0016(13) -0.0042(13)
    C33 0.0456(15) 0.0306(13) 0.0247(11) 0.0133(11) 0.0032(11) -0.0012(10)
    C34 0.0206(10) 0.0165(10) 0.0215(10) 0.0000(8) -0.0010(8) -0.0002(8)
    C35 0.0210(10) 0.0175(10) 0.0228(10) 0.0005(8) -0.0005(8) -0.0016(9)
    C36 0.0228(10) 0.0134(10) 0.0246(10) 0.0005(8) 0.0015(9) 0.0014(8)
    C37 0.0221(11) 0.0234(12) 0.0316(12) -0.0053(9) 0.0000(9) -0.0004(10)
    C38 0.0276(11) 0.0198(11) 0.0302(12) -0.0039(9) 0.0012(9) -0.0061(10)
    C39 0.0230(10) 0.0169(10) 0.0203(10) 0.0014(9) -0.0019(8) 0.0015(8)
    C40 0.0220(10) 0.0166(10) 0.0185(9) 0.0022(8) -0.0016(8) -0.0019(8)
    C41 0.0169(9) 0.0165(10) 0.0190(9) 0.0001(8) -0.0023(8) -0.0008(8)
    C42 0.0177(10) 0.0161(10) 0.0242(10) -0.0033(8) -0.0040(8) 0.0005(9)
    C43 0.0187(10) 0.0133(10) 0.0243(10) 0.0022(8) -0.0035(8) -0.0002(8)
    C44 0.0179(10) 0.0205(11) 0.0209(10) 0.0019(8) -0.0010(8) -0.0017(9)
    C45 0.0192(10) 0.0174(10) 0.0219(10) -0.0006(8) 0.0008(8) 0.0008(9)
    C46 0.0284(12) 0.0242(12) 0.0284(11) 0.0023(9) -0.0003(10) 0.0056(10)
    C47 0.0243(11) 0.0264(13) 0.0440(14) -0.0003(9) -0.0113(11) 0.0089(11)
    C48 0.0225(11) 0.0400(15) 0.0308(12) 0.0050(10) 0.0047(10) 0.0112(11)
    C49 0.0203(10) 0.0184(10) 0.0164(9) 0.0007(8) -0.0010(8) 0.0010(8)
    C50 0.0194(10) 0.0147(10) 0.0183(9) -0.0029(8) -0.0007(8) -0.0001(8)
    C51 0.0209(10) 0.0151(10) 0.0189(10) 0.0017(8) 0.0013(8) 0.0022(8)
    C52 0.0175(10) 0.0201(11) 0.0181(10) 0.0002(8) 0.0004(8) 0.0007(8)
    C53 0.0183(10) 0.0188(11) 0.0208(10) -0.0025(8) -0.0019(8) -0.0014(8)
    C54 0.0186(10) 0.0174(10) 0.0189(9) -0.0003(8) -0.0002(8) 0.0006(8)
    C55 0.0488(16) 0.0411(15) 0.0221(11) -0.0188(13) -0.0064(11) -0.0029(11)
    C56 0.0343(13) 0.0287(13) 0.0333(12) 0.0009(10) 0.0114(11) -0.0056(11)
    C57 0.0178(10) 0.0321(13) 0.0294(12) -0.0030(9) -0.0025(9) -0.0066(10)
    C58 0.0215(10) 0.0184(11) 0.0233(10) 0.0012(8) 0.0015(9) -0.0025(9)
    C59 0.0210(10) 0.0152(10) 0.0300(11) 0.0012(8) 0.0002(9) -0.0018(9)
    C60 0.0212(10) 0.0178(11) 0.0275(11) 0.0014(8) 0.0018(9) 0.0003(9)
    C61 0.0285(12) 0.0228(12) 0.0388(13) -0.0041(10) -0.0039(10) 0.0099(11)
    C62 0.0238(11) 0.0207(11) 0.0360(13) -0.0022(9) 0.0007(10) 0.0006(10)
    C63 0.0222(10) 0.0202(11) 0.0220(10) 0.0003(8) 0.0017(9) 0.0021(9)
    C64 0.0208(10) 0.0179(10) 0.0182(10) -0.0002(8) -0.0014(8) -0.0031(8)
    C65 0.0183(10) 0.0171(10) 0.0194(10) -0.0004(8) -0.0005(8) -0.0023(8)
    C66 0.0201(10) 0.0161(10) 0.0196(10) 0.0018(8) -0.0010(8) -0.0006(8)
    C67 0.0198(10) 0.0192(11) 0.0202(10) -0.0020(8) 0.0013(8) 0.0001(9)
    C68 0.0171(10) 0.0214(11) 0.0237(10) 0.0013(8) -0.0004(8) -0.0047(9)
    C69 0.0219(10) 0.0178(10) 0.0197(10) 0.0013(8) -0.0028(8) -0.0020(8)
    C70 0.0443(15) 0.0289(13) 0.0227(11) 0.0053(11) -0.0063(10) 0.0015(10)
    C71 0.0367(14) 0.0343(15) 0.0456(15) -0.0152(12) -0.0042(12) 0.0064(12)
    C72 0.0200(11) 0.0292(13) 0.0365(12) 0.0074(9) -0.0045(10) 0.0008(11)
_geom_special_details
;
All e.s.d.'s (except the e.s.d. in the dihedral angle between two l.s. planes)
are estimated using the full covariance matrix. The cell e.s.d.'s are taken
into account individually in the estimation of e.s.d.'s in distances, angles
and torsion angles; correlations between e.s.d.'s in cell parameters are only
used when they are defined by crystal symmetry. An approximate (isotropic)
treatment of cell e.s.d.'s is used for estimating e.s.d.'s involving l.s.
planes.
;
loop_
    _geom_bond_atom_site_label_1
    _geom_bond_atom_site_label_2
    _geom_bond_site_symmetry_2
    _geom_bond_distance
    _geom_bond_publ_flag
    O1 C4 . 1.368(2) ?
    O1 C9 . 1.421(3) ?
    O2 C3 . 1.378(2) ?
    O2 C8 . 1.430(3) ?
    O3 C2 . 1.382(2) ?
    O3 C7 . 1.421(3) ?
    O4 C20 . 1.374(3) ?
    O4 C22 . 1.428(3) ?
    O5 C19 . 1.372(3) ?
    O5 C23 . 1.420(3) ?
    O6 C18 . 1.371(2) ?
    O6 C24 . 1.425(3) ?
    O7 C12 . 1.429(2) ?
    O7 H7 . 0.8400 ?
    O8 C28 . 1.369(2) ?
    O8 C31 . 1.426(3) ?
    O9 C27 . 1.381(2) ?
    O9 C32 . 1.420(3) ?
    O10 C26 . 1.382(2) ?
    O10 C33 . 1.425(3) ?
    O11 C42 . 1.371(3) ?
    O11 C46 . 1.429(3) ?
    O12 C43 . 1.381(2) ?
    O12 C47 . 1.442(3) ?
    O13 C44 . 1.366(2) ?
    O13 C48 . 1.414(3) ?
    O14 C35 . 1.433(2) ?
    O14 H14 . 0.8400 ?
    O15 C52 . 1.366(2) ?
    O15 C57 . 1.425(3) ?
    O16 C51 . 1.380(2) ?
    O16 C56 . 1.432(3) ?
    O17 C50 . 1.383(2) ?
    O17 C55 . 1.411(3) ?
    O18 C66 . 1.373(2) ?
    O18 C70 . 1.419(3) ?
    O19 C67 . 1.374(2) ?
    O19 C71 . 1.427(3) ?
    O20 C68 . 1.368(2) ?
    O20 C72 . 1.425(3) ?
    O21 C60 . 1.431(3) ?
    O21 H21 . 0.8400 ?
    C1 C2 . 1.397(3) ?
    C1 C6 . 1.401(3) ?
    C1 C21 . 1.489(3) ?
    C2 C3 . 1.388(3) ?
    C3 C4 . 1.400(3) ?
    C4 C5 . 1.384(3) ?
    C5 C6 . 1.397(3) ?
    C5 H5 . 0.9500 ?
    C6 C10 . 1.512(3) ?
    C7 H7A . 0.9800 ?
    C7 H7B . 0.9800 ?
    C7 H7C . 0.9800 ?
    C8 H8A . 0.9800 ?
    C8 H8B . 0.9800 ?
    C8 H8C . 0.9800 ?
    C9 H9A . 0.9800 ?
    C9 H9B . 0.9800 ?
    C9 H9C . 0.9800 ?
    C10 C11 . 1.554(3) ?
    C10 H10A . 0.9900 ?
    C10 H10B . 0.9900 ?
    C11 C14 . 1.527(3) ?
    C11 C12 . 1.550(3) ?
    C11 H11 . 1.0000 ?
    C12 C13 . 1.526(3) ?
    C12 C15 . 1.552(3) ?
    C13 H13A . 0.9800 ?
    C13 H13B . 0.9800 ?
    C13 H13C . 0.9800 ?
    C14 H14A . 0.9800 ?
    C14 H14B . 0.9800 ?
    C14 H14C . 0.9800 ?
    C15 C16 . 1.507(3) ?
    C15 H15A . 0.9900 ?
    C15 H15B . 0.9900 ?
    C16 C21 . 1.399(3) ?
    C16 C17 . 1.401(3) ?
    C17 C18 . 1.377(3) ?
    C17 H17 . 0.9500 ?
    C18 C19 . 1.400(3) ?
    C19 C20 . 1.392(3) ?
    C20 C21 . 1.405(3) ?
    C22 H22A . 0.9800 ?
    C22 H22B . 0.9800 ?
    C22 H22C . 0.9800 ?
    C23 H23A . 0.9800 ?
    C23 H23B . 0.9800 ?
    C23 H23C . 0.9800 ?
    C24 H24A . 0.9800 ?
    C24 H24B . 0.9800 ?
    C24 H24C . 0.9800 ?
    C25 C30 . 1.394(3) ?
    C25 C26 . 1.404(3) ?
    C25 C41 . 1.491(3) ?
    C26 C27 . 1.381(3) ?
    C27 C28 . 1.394(3) ?
    C28 C29 . 1.383(3) ?
    C29 C30 . 1.399(3) ?
    C29 H29 . 0.9500 ?
    C30 C34 . 1.505(3) ?
    C31 H31A . 0.9800 ?
    C31 H31B . 0.9800 ?
    C31 H31C . 0.9800 ?
    C32 H32A . 0.9800 ?
    C32 H32B . 0.9800 ?
    C32 H32C . 0.9800 ?
    C33 H33A . 0.9800 ?
    C33 H33B . 0.9800 ?
    C33 H33C . 0.9800 ?
    C34 C35 . 1.550(3) ?
    C34 H34A . 0.9900 ?
    C34 H34B . 0.9900 ?
    C35 C38 . 1.525(3) ?
    C35 C36 . 1.547(3) ?
    C36 C37 . 1.530(3) ?
    C36 C39 . 1.553(3) ?
    C36 H36 . 1.0000 ?
    C37 H37A . 0.9800 ?
    C37 H37B . 0.9800 ?
    C37 H37C . 0.9800 ?
    C38 H38A . 0.9800 ?
    C38 H38B . 0.9800 ?
    C38 H38C . 0.9800 ?
    C39 C40 . 1.522(3) ?
    C39 H39A . 0.9900 ?
    C39 H39B . 0.9900 ?
    C40 C41 . 1.398(3) ?
    C40 C45 . 1.401(3) ?
    C41 C42 . 1.409(3) ?
    C42 C43 . 1.393(3) ?
    C43 C44 . 1.395(3) ?
    C44 C45 . 1.383(3) ?
    C45 H45 . 0.9500 ?
    C46 H46A . 0.9800 ?
    C46 H46B . 0.9800 ?
    C46 H46C . 0.9800 ?
    C47 H47A . 0.9800 ?
    C47 H47B . 0.9800 ?
    C47 H47C . 0.9800 ?
    C48 H48A . 0.9800 ?
    C48 H48B . 0.9800 ?
    C48 H48C . 0.9800 ?
    C49 C50 . 1.400(3) ?
    C49 C54 . 1.403(3) ?
    C49 C65 . 1.486(3) ?
    C50 C51 . 1.389(3) ?
    C51 C52 . 1.401(3) ?
    C52 C53 . 1.380(3) ?
    C53 C54 . 1.402(3) ?
    C53 H53 . 0.9500 ?
    C54 C58 . 1.514(3) ?
    C55 H55A . 0.9800 ?
    C55 H55B . 0.9800 ?
    C55 H55C . 0.9800 ?
    C56 H56A . 0.9800 ?
    C56 H56B . 0.9800 ?
    C56 H56C . 0.9800 ?
    C57 H57A . 0.9800 ?
    C57 H57B . 0.9800 ?
    C57 H57C . 0.9800 ?
    C58 C59 . 1.549(3) ?
    C58 H58A . 0.9900 ?
    C58 H58B . 0.9900 ?
    C59 C62 . 1.525(3) ?
    C59 C60 . 1.549(3) ?
    C59 H59 . 1.0000 ?
    C60 C61 . 1.526(3) ?
    C60 C63 . 1.547(3) ?
    C61 H61A . 0.9800 ?
    C61 H61B . 0.9800 ?
    C61 H61C . 0.9800 ?
    C62 H62A . 0.9800 ?
    C62 H62B . 0.9800 ?
    C62 H62C . 0.9800 ?
    C63 C64 . 1.510(3) ?
    C63 H63A . 0.9900 ?
    C63 H63B . 0.9900 ?
    C64 C65 . 1.397(3) ?
    C64 C69 . 1.398(3) ?
    C65 C66 . 1.409(3) ?
    C66 C67 . 1.391(3) ?
    C67 C68 . 1.398(3) ?
    C68 C69 . 1.384(3) ?
    C69 H69 . 0.9500 ?
    C70 H70A . 0.9800 ?
    C70 H70B . 0.9800 ?
    C70 H70C . 0.9800 ?
    C71 H71A . 0.9800 ?
    C71 H71B . 0.9800 ?
    C71 H71C . 0.9800 ?
    C72 H72A . 0.9800 ?
    C72 H72B . 0.9800 ?
    C72 H72C . 0.9800 ?
loop_
    _geom_angle_atom_site_label_1
    _geom_angle_atom_site_label_2
    _geom_angle_atom_site_label_3
    _geom_angle_site_symmetry_1
    _geom_angle_site_symmetry_3
    _geom_angle
    _geom_angle_publ_flag
    C4 O1 C9 . . 117.36(17) ?
    C3 O2 C8 . . 115.17(17) ?
    C2 O3 C7 . . 113.05(17) ?
    C20 O4 C22 . . 112.56(19) ?
    C19 O5 C23 . . 113.9(2) ?
    C18 O6 C24 . . 116.35(17) ?
    C12 O7 H7 . . 109.5 ?
    C28 O8 C31 . . 116.27(17) ?
    C27 O9 C32 . . 113.27(18) ?
    C26 O10 C33 . . 111.97(16) ?
    C42 O11 C46 . . 117.76(16) ?
    C43 O12 C47 . . 116.11(16) ?
    C44 O13 C48 . . 117.73(17) ?
    C35 O14 H14 . . 109.5 ?
    C52 O15 C57 . . 117.17(17) ?
    C51 O16 C56 . . 116.40(17) ?
    C50 O17 C55 . . 112.66(17) ?
    C66 O18 C70 . . 112.67(17) ?
    C67 O19 C71 . . 113.53(18) ?
    C68 O20 C72 . . 116.40(17) ?
    C60 O21 H21 . . 109.5 ?
    C2 C1 C6 . . 118.42(19) ?
    C2 C1 C21 . . 119.29(19) ?
    C6 C1 C21 . . 122.29(19) ?
    O3 C2 C3 . . 117.20(19) ?
    O3 C2 C1 . . 120.73(18) ?
    C3 C2 C1 . . 122.06(19) ?
    O2 C3 C2 . . 119.56(18) ?
    O2 C3 C4 . . 121.28(18) ?
    C2 C3 C4 . . 119.02(19) ?
    O1 C4 C5 . . 125.60(19) ?
    O1 C4 C3 . . 114.89(19) ?
    C5 C4 C3 . . 119.51(19) ?
    C4 C5 C6 . . 121.4(2) ?
    C4 C5 H5 . . 119.3 ?
    C6 C5 H5 . . 119.3 ?
    C5 C6 C1 . . 119.54(19) ?
    C5 C6 C10 . . 118.47(19) ?
    C1 C6 C10 . . 121.98(18) ?
    O3 C7 H7A . . 109.5 ?
    O3 C7 H7B . . 109.5 ?
    H7A C7 H7B . . 109.5 ?
    O3 C7 H7C . . 109.5 ?
    H7A C7 H7C . . 109.5 ?
    H7B C7 H7C . . 109.5 ?
    O2 C8 H8A . . 109.5 ?
    O2 C8 H8B . . 109.5 ?
    H8A C8 H8B . . 109.5 ?
    O2 C8 H8C . . 109.5 ?
    H8A C8 H8C . . 109.5 ?
    H8B C8 H8C . . 109.5 ?
    O1 C9 H9A . . 109.5 ?
    O1 C9 H9B . . 109.5 ?
    H9A C9 H9B . . 109.5 ?
    O1 C9 H9C . . 109.5 ?
    H9A C9 H9C . . 109.5 ?
    H9B C9 H9C . . 109.5 ?
    C6 C10 C11 . . 116.20(17) ?
    C6 C10 H10A . . 108.2 ?
    C11 C10 H10A . . 108.2 ?
    C6 C10 H10B . . 108.2 ?
    C11 C10 H10B . . 108.2 ?
    H10A C10 H10B . . 107.4 ?
    C14 C11 C12 . . 114.76(18) ?
    C14 C11 C10 . . 111.57(18) ?
    C12 C11 C10 . . 114.15(17) ?
    C14 C11 H11 . . 105.1 ?
    C12 C11 H11 . . 105.1 ?
    C10 C11 H11 . . 105.1 ?
    O7 C12 C13 . . 109.72(17) ?
    O7 C12 C11 . . 108.55(17) ?
    C13 C12 C11 . . 110.60(18) ?
    O7 C12 C15 . . 105.51(16) ?
    C13 C12 C15 . . 108.30(17) ?
    C11 C12 C15 . . 114.00(17) ?
    C12 C13 H13A . . 109.5 ?
    C12 C13 H13B . . 109.5 ?
    H13A C13 H13B . . 109.5 ?
    C12 C13 H13C . . 109.5 ?
    H13A C13 H13C . . 109.5 ?
    H13B C13 H13C . . 109.5 ?
    C11 C14 H14A . . 109.5 ?
    C11 C14 H14B . . 109.5 ?
    H14A C14 H14B . . 109.5 ?
    C11 C14 H14C . . 109.5 ?
    H14A C14 H14C . . 109.5 ?
    H14B C14 H14C . . 109.5 ?
    C16 C15 C12 . . 115.80(17) ?
    C16 C15 H15A . . 108.3 ?
    C12 C15 H15A . . 108.3 ?
    C16 C15 H15B . . 108.3 ?
    C12 C15 H15B . . 108.3 ?
    H15A C15 H15B . . 107.4 ?
    C21 C16 C17 . . 119.7(2) ?
    C21 C16 C15 . . 121.89(19) ?
    C17 C16 C15 . . 118.36(19) ?
    C18 C17 C16 . . 121.22(19) ?
    C18 C17 H17 . . 119.4 ?
    C16 C17 H17 . . 119.4 ?
    O6 C18 C17 . . 125.14(19) ?
    O6 C18 C19 . . 115.19(18) ?
    C17 C18 C19 . . 119.64(19) ?
    O5 C19 C20 . . 119.61(19) ?
    O5 C19 C18 . . 120.61(18) ?
    C20 C19 C18 . . 119.59(19) ?
    O4 C20 C19 . . 118.86(19) ?
    O4 C20 C21 . . 120.05(18) ?
    C19 C20 C21 . . 121.1(2) ?
    C16 C21 C20 . . 118.70(19) ?
    C16 C21 C1 . . 121.56(19) ?
    C20 C21 C1 . . 119.71(19) ?
    O4 C22 H22A . . 109.5 ?
    O4 C22 H22B . . 109.5 ?
    H22A C22 H22B . . 109.5 ?
    O4 C22 H22C . . 109.5 ?
    H22A C22 H22C . . 109.5 ?
    H22B C22 H22C . . 109.5 ?
    O5 C23 H23A . . 109.5 ?
    O5 C23 H23B . . 109.5 ?
    H23A C23 H23B . . 109.5 ?
    O5 C23 H23C . . 109.5 ?
    H23A C23 H23C . . 109.5 ?
    H23B C23 H23C . . 109.5 ?
    O6 C24 H24A . . 109.5 ?
    O6 C24 H24B . . 109.5 ?
    H24A C24 H24B . . 109.5 ?
    O6 C24 H24C . . 109.5 ?
    H24A C24 H24C . . 109.5 ?
    H24B C24 H24C . . 109.5 ?
    C30 C25 C26 . . 118.26(18) ?
    C30 C25 C41 . . 122.52(19) ?
    C26 C25 C41 . . 119.08(19) ?
    C27 C26 O10 . . 118.59(18) ?
    C27 C26 C25 . . 121.77(19) ?
    O10 C26 C25 . . 119.61(18) ?
    O9 C27 C26 . . 120.04(19) ?
    O9 C27 C28 . . 120.07(18) ?
    C26 C27 C28 . . 119.64(19) ?
    O8 C28 C29 . . 124.65(19) ?
    O8 C28 C27 . . 116.10(19) ?
    C29 C28 C27 . . 119.22(19) ?
    C28 C29 C30 . . 121.3(2) ?
    C28 C29 H29 . . 119.3 ?
    C30 C29 H29 . . 119.3 ?
    C25 C30 C29 . . 119.72(19) ?
    C25 C30 C34 . . 122.30(19) ?
    C29 C30 C34 . . 117.94(19) ?
    O8 C31 H31A . . 109.5 ?
    O8 C31 H31B . . 109.5 ?
    H31A C31 H31B . . 109.5 ?
    O8 C31 H31C . . 109.5 ?
    H31A C31 H31C . . 109.5 ?
    H31B C31 H31C . . 109.5 ?
    O9 C32 H32A . . 109.5 ?
    O9 C32 H32B . . 109.5 ?
    H32A C32 H32B . . 109.5 ?
    O9 C32 H32C . . 109.5 ?
    H32A C32 H32C . . 109.5 ?
    H32B C32 H32C . . 109.5 ?
    O10 C33 H33A . . 109.5 ?
    O10 C33 H33B . . 109.5 ?
    H33A C33 H33B . . 109.5 ?
    O10 C33 H33C . . 109.5 ?
    H33A C33 H33C . . 109.5 ?
    H33B C33 H33C . . 109.5 ?
    C30 C34 C35 . . 115.58(17) ?
    C30 C34 H34A . . 108.4 ?
    C35 C34 H34A . . 108.4 ?
    C30 C34 H34B . . 108.4 ?
    C35 C34 H34B . . 108.4 ?
    H34A C34 H34B . . 107.4 ?
    O14 C35 C38 . . 108.95(18) ?
    O14 C35 C36 . . 108.52(17) ?
    C38 C35 C36 . . 110.86(18) ?
    O14 C35 C34 . . 105.99(17) ?
    C38 C35 C34 . . 108.38(17) ?
    C36 C35 C34 . . 113.95(17) ?
    C37 C36 C35 . . 114.40(18) ?
    C37 C36 C39 . . 111.85(18) ?
    C35 C36 C39 . . 113.71(17) ?
    C37 C36 H36 . . 105.3 ?
    C35 C36 H36 . . 105.3 ?
    C39 C36 H36 . . 105.3 ?
    C36 C37 H37A . . 109.5 ?
    C36 C37 H37B . . 109.5 ?
    H37A C37 H37B . . 109.5 ?
    C36 C37 H37C . . 109.5 ?
    H37A C37 H37C . . 109.5 ?
    H37B C37 H37C . . 109.5 ?
    C35 C38 H38A . . 109.5 ?
    C35 C38 H38B . . 109.5 ?
    H38A C38 H38B . . 109.5 ?
    C35 C38 H38C . . 109.5 ?
    H38A C38 H38C . . 109.5 ?
    H38B C38 H38C . . 109.5 ?
    C40 C39 C36 . . 117.14(17) ?
    C40 C39 H39A . . 108.0 ?
    C36 C39 H39A . . 108.0 ?
    C40 C39 H39B . . 108.0 ?
    C36 C39 H39B . . 108.0 ?
    H39A C39 H39B . . 107.3 ?
    C41 C40 C45 . . 119.96(19) ?
    C41 C40 C39 . . 122.30(18) ?
    C45 C40 C39 . . 117.71(19) ?
    C40 C41 C42 . . 119.11(18) ?
    C40 C41 C25 . . 120.76(19) ?
    C42 C41 C25 . . 120.02(19) ?
    O11 C42 C43 . . 122.23(19) ?
    O11 C42 C41 . . 117.34(18) ?
    C43 C42 C41 . . 120.4(2) ?
    O12 C43 C42 . . 119.34(19) ?
    O12 C43 C44 . . 120.43(18) ?
    C42 C43 C44 . . 119.88(19) ?
    O13 C44 C45 . . 125.3(2) ?
    O13 C44 C43 . . 114.55(19) ?
    C45 C44 C43 . . 120.20(19) ?
    C44 C45 C40 . . 120.4(2) ?
    C44 C45 H45 . . 119.8 ?
    C40 C45 H45 . . 119.8 ?
    O11 C46 H46A . . 109.5 ?
    O11 C46 H46B . . 109.5 ?
    H46A C46 H46B . . 109.5 ?
    O11 C46 H46C . . 109.5 ?
    H46A C46 H46C . . 109.5 ?
    H46B C46 H46C . . 109.5 ?
    O12 C47 H47A . . 109.5 ?
    O12 C47 H47B . . 109.5 ?
    H47A C47 H47B . . 109.5 ?
    O12 C47 H47C . . 109.5 ?
    H47A C47 H47C . . 109.5 ?
    H47B C47 H47C . . 109.5 ?
    O13 C48 H48A . . 109.5 ?
    O13 C48 H48B . . 109.5 ?
    H48A C48 H48B . . 109.5 ?
    O13 C48 H48C . . 109.5 ?
    H48A C48 H48C . . 109.5 ?
    H48B C48 H48C . . 109.5 ?
    C50 C49 C54 . . 118.31(19) ?
    C50 C49 C65 . . 119.97(19) ?
    C54 C49 C65 . . 121.72(19) ?
    O17 C50 C51 . . 117.61(19) ?
    O17 C50 C49 . . 120.33(18) ?
    C51 C50 C49 . . 122.04(19) ?
    O16 C51 C50 . . 118.76(18) ?
    O16 C51 C52 . . 121.94(18) ?
    C50 C51 C52 . . 119.13(19) ?
    O15 C52 C53 . . 124.93(19) ?
    O15 C52 C51 . . 115.55(18) ?
    C53 C52 C51 . . 119.52(18) ?
    C52 C53 C54 . . 121.5(2) ?
    C52 C53 H53 . . 119.2 ?
    C54 C53 H53 . . 119.2 ?
    C53 C54 C49 . . 119.5(2) ?
    C53 C54 C58 . . 118.10(19) ?
    C49 C54 C58 . . 122.42(18) ?
    O17 C55 H55A . . 109.5 ?
    O17 C55 H55B . . 109.5 ?
    H55A C55 H55B . . 109.5 ?
    O17 C55 H55C . . 109.5 ?
    H55A C55 H55C . . 109.5 ?
    H55B C55 H55C . . 109.5 ?
    O16 C56 H56A . . 109.5 ?
    O16 C56 H56B . . 109.5 ?
    H56A C56 H56B . . 109.5 ?
    O16 C56 H56C . . 109.5 ?
    H56A C56 H56C . . 109.5 ?
    H56B C56 H56C . . 109.5 ?
    O15 C57 H57A . . 109.5 ?
    O15 C57 H57B . . 109.5 ?
    H57A C57 H57B . . 109.5 ?
    O15 C57 H57C . . 109.5 ?
    H57A C57 H57C . . 109.5 ?
    H57B C57 H57C . . 109.5 ?
    C54 C58 C59 . . 116.76(18) ?
    C54 C58 H58A . . 108.1 ?
    C59 C58 H58A . . 108.1 ?
    C54 C58 H58B . . 108.1 ?
    C59 C58 H58B . . 108.1 ?
    H58A C58 H58B . . 107.3 ?
    C62 C59 C58 . . 112.21(18) ?
    C62 C59 C60 . . 114.31(18) ?
    C58 C59 C60 . . 113.24(17) ?
    C62 C59 H59 . . 105.4 ?
    C58 C59 H59 . . 105.4 ?
    C60 C59 H59 . . 105.4 ?
    O21 C60 C61 . . 109.15(18) ?
    O21 C60 C63 . . 105.61(17) ?
    C61 C60 C63 . . 109.12(18) ?
    O21 C60 C59 . . 108.60(17) ?
    C61 C60 C59 . . 110.25(18) ?
    C63 C60 C59 . . 113.93(17) ?
    C60 C61 H61A . . 109.5 ?
    C60 C61 H61B . . 109.5 ?
    H61A C61 H61B . . 109.5 ?
    C60 C61 H61C . . 109.5 ?
    H61A C61 H61C . . 109.5 ?
    H61B C61 H61C . . 109.5 ?
    C59 C62 H62A . . 109.5 ?
    C59 C62 H62B . . 109.5 ?
    H62A C62 H62B . . 109.5 ?
    C59 C62 H62C . . 109.5 ?
    H62A C62 H62C . . 109.5 ?
    H62B C62 H62C . . 109.5 ?
    C64 C63 C60 . . 114.78(18) ?
    C64 C63 H63A . . 108.6 ?
    C60 C63 H63A . . 108.6 ?
    C64 C63 H63B . . 108.6 ?
    C60 C63 H63B . . 108.6 ?
    H63A C63 H63B . . 107.5 ?
    C65 C64 C69 . . 119.99(19) ?
    C65 C64 C63 . . 122.26(18) ?
    C69 C64 C63 . . 117.72(19) ?
    C64 C65 C66 . . 118.22(18) ?
    C64 C65 C49 . . 122.05(19) ?
    C66 C65 C49 . . 119.72(19) ?
    O18 C66 C67 . . 118.50(19) ?
    O18 C66 C65 . . 119.93(18) ?
    C67 C66 C65 . . 121.56(19) ?
    O19 C67 C66 . . 119.84(19) ?
    O19 C67 C68 . . 120.49(18) ?
    C66 C67 C68 . . 119.44(19) ?
    O20 C68 C69 . . 124.4(2) ?
    O20 C68 C67 . . 116.16(19) ?
    C69 C68 C67 . . 119.44(19) ?
    C68 C69 C64 . . 121.3(2) ?
    C68 C69 H69 . . 119.4 ?
    C64 C69 H69 . . 119.4 ?
    O18 C70 H70A . . 109.5 ?
    O18 C70 H70B . . 109.5 ?
    H70A C70 H70B . . 109.5 ?
    O18 C70 H70C . . 109.5 ?
    H70A C70 H70C . . 109.5 ?
    H70B C70 H70C . . 109.5 ?
    O19 C71 H71A . . 109.5 ?
    O19 C71 H71B . . 109.5 ?
    H71A C71 H71B . . 109.5 ?
    O19 C71 H71C . . 109.5 ?
    H71A C71 H71C . . 109.5 ?
    H71B C71 H71C . . 109.5 ?
    O20 C72 H72A . . 109.5 ?
    O20 C72 H72B . . 109.5 ?
    H72A C72 H72B . . 109.5 ?
    O20 C72 H72C . . 109.5 ?
    H72A C72 H72C . . 109.5 ?
    H72B C72 H72C . . 109.5 ?
loop_
    _geom_torsion_atom_site_label_1
    _geom_torsion_atom_site_label_2
    _geom_torsion_atom_site_label_3
    _geom_torsion_atom_site_label_4
    _geom_torsion_site_symmetry_1
    _geom_torsion_site_symmetry_2
    _geom_torsion_site_symmetry_3
    _geom_torsion_site_symmetry_4
    _geom_torsion
    _geom_torsion_publ_flag
    C7 O3 C2 C3 . . . . 98.2(2) y
    C7 O3 C2 C1 . . . . -82.4(3) ?
    C6 C1 C2 O3 . . . . -179.31(18) ?
    C21 C1 C2 O3 . . . . 1.5(3) ?
    C6 C1 C2 C3 . . . . 0.1(3) ?
    C21 C1 C2 C3 . . . . -179.17(19) ?
    C8 O2 C3 C2 . . . . -108.5(2) ?
    C8 O2 C3 C4 . . . . 75.8(3) ?
    O3 C2 C3 O2 . . . . 1.9(3) ?
    C1 C2 C3 O2 . . . . -177.46(19) ?
    O3 C2 C3 C4 . . . . 177.69(18) ?
    C1 C2 C3 C4 . . . . -1.7(3) ?
    C9 O1 C4 C5 . . . . -10.2(3) ?
    C9 O1 C4 C3 . . . . 169.88(19) ?
    O2 C3 C4 O1 . . . . -2.9(3) ?
    C2 C3 C4 O1 . . . . -178.58(19) ?
    O2 C3 C4 C5 . . . . 177.21(18) ?
    C2 C3 C4 C5 . . . . 1.5(3) ?
    O1 C4 C5 C6 . . . . -179.6(2) ?
    C3 C4 C5 C6 . . . . 0.3(3) ?
    C4 C5 C6 C1 . . . . -1.9(3) ?
    C4 C5 C6 C10 . . . . 179.24(19) ?
    C2 C1 C6 C5 . . . . 1.7(3) ?
    C21 C1 C6 C5 . . . . -179.1(2) ?
    C2 C1 C6 C10 . . . . -179.47(19) ?
    C21 C1 C6 C10 . . . . -0.3(3) ?
    C5 C6 C10 C11 . . . . -86.6(2) ?
    C1 C6 C10 C11 . . . . 94.6(2) ?
    C6 C10 C11 C14 . . . . 48.3(3) ?
    C6 C10 C11 C12 . . . . -83.8(2) .
    C14 C11 C12 O7 . . . . 163.45(18) ?
    C10 C11 C12 O7 . . . . -66.0(2) ?
    C14 C11 C12 C13 . . . . 43.0(2) ?
    C10 C11 C12 C13 . . . . 173.61(18) ?
    C14 C11 C12 C15 . . . . -79.3(2) ?
    C10 C11 C12 C15 . . . . 51.3(2) .
    O7 C12 C15 C16 . . . . 32.4(2) ?
    C13 C12 C15 C16 . . . . 149.82(18) ?
    C11 C12 C15 C16 . . . . -86.6(2) .
    C12 C15 C16 C21 . . . . 94.2(2) ?
    C12 C15 C16 C17 . . . . -85.6(2) ?
    C21 C16 C17 C18 . . . . -0.6(3) ?
    C15 C16 C17 C18 . . . . 179.11(19) ?
    C24 O6 C18 C17 . . . . 19.7(3) ?
    C24 O6 C18 C19 . . . . -158.52(19) ?
    C16 C17 C18 O6 . . . . -176.9(2) ?
    C16 C17 C18 C19 . . . . 1.3(3) ?
    C23 O5 C19 C20 . . . . 99.6(3) ?
    C23 O5 C19 C18 . . . . -85.5(3) ?
    O6 C18 C19 O5 . . . . 1.6(3) ?
    C17 C18 C19 O5 . . . . -176.7(2) ?
    O6 C18 C19 C20 . . . . 176.6(2) ?
    C17 C18 C19 C20 . . . . -1.8(3) ?
    C22 O4 C20 C19 . . . . 74.9(3) ?
    C22 O4 C20 C21 . . . . -103.9(2) ?
    O5 C19 C20 O4 . . . . -2.1(3) ?
    C18 C19 C20 O4 . . . . -177.12(19) ?
    O5 C19 C20 C21 . . . . 176.7(2) ?
    C18 C19 C20 C21 . . . . 1.7(3) ?
    C17 C16 C21 C20 . . . . 0.5(3) ?
    C15 C16 C21 C20 . . . . -179.2(2) ?
    C17 C16 C21 C1 . . . . -177.6(2) ?
    C15 C16 C21 C1 . . . . 2.7(3) ?
    O4 C20 C21 C16 . . . . 177.7(2) ?
    C19 C20 C21 C16 . . . . -1.0(3) ?
    O4 C20 C21 C1 . . . . -4.1(3) ?
    C19 C20 C21 C1 . . . . 177.1(2) ?
    C2 C1 C21 C16 . . . . 116.6(2) ?
    C6 C1 C21 C16 . . . . -62.6(3) .
    C2 C1 C21 C20 . . . . -61.5(3) ?
    C6 C1 C21 C20 . . . . 119.3(2) ?
    C33 O10 C26 C27 . . . . 79.2(2) ?
    C33 O10 C26 C25 . . . . -98.7(2) ?
    C30 C25 C26 C27 . . . . 1.0(3) ?
    C41 C25 C26 C27 . . . . -174.8(2) ?
    C30 C25 C26 O10 . . . . 178.85(18) ?
    C41 C25 C26 O10 . . . . 3.0(3) ?
    C32 O9 C27 C26 . . . . 89.7(3) ?
    C32 O9 C27 C28 . . . . -96.0(2) ?
    O10 C26 C27 O9 . . . . -3.6(3) ?
    C25 C26 C27 O9 . . . . 174.21(18) ?
    O10 C26 C27 C28 . . . . -177.96(18) ?
    C25 C26 C27 C28 . . . . -0.1(3) ?
    C31 O8 C28 C29 . . . . 17.8(3) ?
    C31 O8 C28 C27 . . . . -160.08(19) ?
    O9 C27 C28 O8 . . . . 1.8(3) ?
    C26 C27 C28 O8 . . . . 176.14(19) ?
    O9 C27 C28 C29 . . . . -176.21(19) ?
    C26 C27 C28 C29 . . . . -1.9(3) ?
    O8 C28 C29 C30 . . . . -174.84(19) ?
    C27 C28 C29 C30 . . . . 3.0(3) ?
    C26 C25 C30 C29 . . . . 0.0(3) ?
    C41 C25 C30 C29 . . . . 175.8(2) ?
    C26 C25 C30 C34 . . . . -177.49(19) ?
    C41 C25 C30 C34 . . . . -1.8(3) ?
    C28 C29 C30 C25 . . . . -2.1(3) ?
    C28 C29 C30 C34 . . . . 175.57(18) ?
    C25 C30 C34 C35 . . . . 96.9(2) ?
    C29 C30 C34 C35 . . . . -80.7(2) ?
    C30 C34 C35 O14 . . . . 35.0(2) ?
    C30 C34 C35 C38 . . . . 151.82(19) ?
    C30 C34 C35 C36 . . . . -84.2(2) ?
    O14 C35 C36 C37 . . . . 162.56(18) ?
    C38 C35 C36 C37 . . . . 43.0(2) ?
    C34 C35 C36 C37 . . . . -79.6(2) ?
    O14 C35 C36 C39 . . . . -67.2(2) ?
    C38 C35 C36 C39 . . . . 173.16(18) ?
    C34 C35 C36 C39 . . . . 50.6(2) ?
    C37 C36 C39 C40 . . . . 45.8(3) ?
    C35 C36 C39 C40 . . . . -85.7(2) ?
    C36 C39 C40 C41 . . . . 93.5(2) ?
    C36 C39 C40 C45 . . . . -88.7(2) ?
    C45 C40 C41 C42 . . . . 1.7(3) ?
    C39 C40 C41 C42 . . . . 179.51(19) ?
    C45 C40 C41 C25 . . . . -174.68(19) ?
    C39 C40 C41 C25 . . . . 3.1(3) ?
    C30 C25 C41 C40 . . . . -61.6(3) ?
    C26 C25 C41 C40 . . . . 114.1(2) ?
    C30 C25 C41 C42 . . . . 122.1(2) ?
    C26 C25 C41 C42 . . . . -62.2(3) ?
    C46 O11 C42 C43 . . . . 46.7(3) y
    C46 O11 C42 C41 . . . . -136.1(2) ?
    C40 C41 C42 O11 . . . . -179.92(18) ?
    C25 C41 C42 O11 . . . . -3.5(3) ?
    C40 C41 C42 C43 . . . . -2.7(3) ?
    C25 C41 C42 C43 . . . . 173.8(2) ?
    C47 O12 C43 C42 . . . . -118.2(2) ?
    C47 O12 C43 C44 . . . . 68.6(3) ?
    O11 C42 C43 O12 . . . . 5.5(3) ?
    C41 C42 C43 O12 . . . . -171.60(18) ?
    O11 C42 C43 C44 . . . . 178.75(19) ?
    C41 C42 C43 C44 . . . . 1.6(3) ?
    C48 O13 C44 C45 . . . . -8.3(3) ?
    C48 O13 C44 C43 . . . . 170.97(19) ?
    O12 C43 C44 O13 . . . . -5.8(3) ?
    C42 C43 C44 O13 . . . . -178.96(19) ?
    O12 C43 C44 C45 . . . . 173.53(19) ?
    C42 C43 C44 C45 . . . . 0.4(3) ?
    O13 C44 C45 C40 . . . . 177.9(2) ?
    C43 C44 C45 C40 . . . . -1.3(3) ?
    C41 C40 C45 C44 . . . . 0.3(3) ?
    C39 C40 C45 C44 . . . . -177.63(18) ?
    C55 O17 C50 C51 . . . . 93.0(2) y
    C55 O17 C50 C49 . . . . -88.6(2) ?
    C54 C49 C50 O17 . . . . -178.97(18) ?
    C65 C49 C50 O17 . . . . 0.6(3) ?
    C54 C49 C50 C51 . . . . -0.7(3) ?
    C65 C49 C50 C51 . . . . 178.9(2) ?
    C56 O16 C51 C50 . . . . -114.1(2) ?
    C56 O16 C51 C52 . . . . 70.7(3) ?
    O17 C50 C51 O16 . . . . 3.1(3) ?
    C49 C50 C51 O16 . . . . -175.26(18) ?
    O17 C50 C51 C52 . . . . 178.40(18) ?
    C49 C50 C51 C52 . . . . 0.0(3) ?
    C57 O15 C52 C53 . . . . -6.6(3) ?
    C57 O15 C52 C51 . . . . 173.24(18) ?
    O16 C51 C52 O15 . . . . -4.8(3) ?
    C50 C51 C52 O15 . . . . -179.91(18) ?
    O16 C51 C52 C53 . . . . 175.10(18) ?
    C50 C51 C52 C53 . . . . -0.1(3) ?
    O15 C52 C53 C54 . . . . -179.4(2) ?
    C51 C52 C53 C54 . . . . 0.7(3) ?
    C52 C53 C54 C49 . . . . -1.3(3) ?
    C52 C53 C54 C58 . . . . -179.38(18) ?
    C50 C49 C54 C53 . . . . 1.3(3) ?
    C65 C49 C54 C53 . . . . -178.28(19) ?
    C50 C49 C54 C58 . . . . 179.24(18) ?
    C65 C49 C54 C58 . . . . -0.3(3) ?
    C53 C54 C58 C59 . . . . -87.2(2) ?
    C49 C54 C58 C59 . . . . 94.8(2) ?
    C54 C58 C59 C62 . . . . 46.5(3) ?
    C54 C58 C59 C60 . . . . -84.8(2) ?
    C62 C59 C60 O21 . . . . 165.15(18) ?
    C58 C59 C60 O21 . . . . -64.6(2) ?
    C62 C59 C60 C61 . . . . 45.6(2) ?
    C58 C59 C60 C61 . . . . 175.81(18) ?
    C62 C59 C60 C63 . . . . -77.5(2) ?
    C58 C59 C60 C63 . . . . 52.7(2) ?
    O21 C60 C63 C64 . . . . 31.7(2) ?
    C61 C60 C63 C64 . . . . 148.91(19) ?
    C59 C60 C63 C64 . . . . -87.4(2) ?
    C60 C63 C64 C65 . . . . 95.4(2) ?
    C60 C63 C64 C69 . . . . -82.5(2) ?
    C69 C64 C65 C66 . . . . -0.3(3) ?
    C63 C64 C65 C66 . . . . -178.14(19) ?
    C69 C64 C65 C49 . . . . 178.6(2) ?
    C63 C64 C65 C49 . . . . 0.8(3) ?
    C50 C49 C65 C64 . . . . 119.6(2) ?
    C54 C49 C65 C64 . . . . -60.9(3) ?
    C50 C49 C65 C66 . . . . -61.5(3) ?
    C54 C49 C65 C66 . . . . 118.0(2) ?
    C70 O18 C66 C67 . . . . 82.9(2) ?
    C70 O18 C66 C65 . . . . -96.0(2) ?
    C64 C65 C66 O18 . . . . -179.24(18) ?
    C49 C65 C66 O18 . . . . 1.8(3) ?
    C64 C65 C66 C67 . . . . 1.9(3) ?
    C49 C65 C66 C67 . . . . -177.08(19) ?
    C71 O19 C67 C66 . . . . 97.4(2) ?
    C71 O19 C67 C68 . . . . -88.1(3) ?
    O18 C66 C67 O19 . . . . -5.6(3) ?
    C65 C66 C67 O19 . . . . 173.29(19) ?
    O18 C66 C67 C68 . . . . 179.85(18) ?
    C65 C66 C67 C68 . . . . -1.3(3) ?
    C72 O20 C68 C69 . . . . 19.1(3) ?
    C72 O20 C68 C67 . . . . -159.31(19) ?
    O19 C67 C68 O20 . . . . 3.0(3) ?
    C66 C67 C68 O20 . . . . 177.51(19) ?
    O19 C67 C68 C69 . . . . -175.47(19) ?
    C66 C67 C68 C69 . . . . -1.0(3) ?
    O20 C68 C69 C64 . . . . -175.8(2) ?
    C67 C68 C69 C64 . . . . 2.6(3) ?
    C65 C64 C69 C68 . . . . -1.9(3) ?
    C63 C64 C69 C68 . . . . 176.02(19) ?
loop_
    _geom_hbond_atom_site_label_D
    _geom_hbond_atom_site_label_H
    _geom_hbond_atom_site_label_A
    _geom_hbond_site_symmetry_A
    _geom_hbond_distance_DH
    _geom_hbond_distance_HA
    _geom_hbond_distance_DA
    _geom_hbond_angle_DHA
    O7 H7 O2 3_646 0.84 2.10 2.836(2) 146
    O14 H14 O16 4_566 0.84 2.14 2.889(2) 149
    O21 H21 O12 4_456 0.84 2.00 2.793(2) 156
    C11 H11 O3 3_646 1.00 2.58 3.469(3) 148
    C37 H37A O8 4_567 0.98 2.60 3.490(3) 151
    C37 H37C O5 3_756 0.98 2.58 3.498(3) 157
    C38 H38B O18 4_566 0.98 2.51 3.389(3) 150
    C24 H24B Cg1 4_556 0.98 2.80 3.710(3) 156
    C31 H31B Cg2 4_467 0.98 2.71 3.653(3) 181
    C72 H72B Cg3 4_556 0.98 2.94 3.894(3) 164
