# Supplementary material for: Schizandrol A: a lignan from Schisandra chinensis
Source: Acta Crystallogr Sect E Struct Rep Online. 2008 Jul 16;64(Pt 8):o1514. doi: 10.1107/S1600536808021545 (PMC2962140; doi:10.1107/S1600536808021545)
Supplement: Supplementary file 2 [file e-64-o1514-Isup2.hkl]

# 
# h,k,l, Fc-squared, Fo-squared, sigma(Fo-squared) and status flag 
# 
data_I
_shelx_title ' R80626E in P2(1)2(1)2(1)' 
_shelx_refln_list_code          4 
_shelx_F_calc_maximum      296.79 
_exptl_crystal_F_000      2784.00 
_reflns_d_resolution_high  0.7686 
 
loop_ 
 _symmetry_equiv_pos_as_xyz 
 'x, y, z' 
 '-x+1/2, -y, z+1/2' 
 '-x, y+1/2, -z+1/2' 
 'x+1/2, -y+1/2, -z' 
 
_cell_length_a    16.0844 
_cell_length_b    18.1071 
_cell_length_c    23.2289 
_cell_angle_alpha  90.000 
_cell_angle_beta   90.000 
_cell_angle_gamma  90.000 
 
_shelx_F_squared_multiplier     1.000 
 
loop_ 
 _refln_index_h 
 _refln_index_k 
 _refln_index_l 
 _refln_F_squared_calc 
 _refln_F_squared_meas 
 _refln_F_squared_sigma 
 _refln_observed_status 
   2   0   0     3189.53     2581.48     19.06 o 
   4   0   0     7064.91     5882.29     99.48 o 
   6   0   0      392.74      481.73     23.34 o 
   8   0   0      481.79      666.68     49.34 o 
  10   0   0      159.88      177.41     27.31 o 
  12   0   0      931.28     1055.34     34.83 o 
  14   0   0     2353.94     2580.57     67.74 o 
  16   0   0       50.89        6.72     14.21 o 
  18   0   0      113.61      196.52     55.68 o 
  20   0   0      154.78       86.29     41.04 o 
   2   1   0      134.56      150.76      4.33 o 
   3   1   0      414.01      305.54      4.66 o 
   4   1   0    15893.79    13332.84    124.49 o 
   5   1   0     2589.68     2583.96     38.15 o 
   6   1   0      134.15      146.97     16.81 o 
   7   1   0    28797.39    27668.24    171.54 o 
   8   1   0    70323.70    68839.66    852.09 o 
   9   1   0     2936.50     3019.33     54.13 o 
  10   1   0     1054.90     1304.30     24.05 o 
  11   1   0      315.12      309.02     29.24 o 
  12   1   0     2309.81     2277.67     52.01 o 
  13   1   0      377.74      354.79     42.51 o 
  14   1   0        0.24       13.93      9.70 o 
  15   1   0      122.17      109.37     18.15 o 
  16   1   0      732.53      604.65     51.05 o 
  17   1   0      415.39      439.29     43.58 o 
  18   1   0       75.32       84.39     18.72 o 
  19   1   0     1372.83     1369.30     91.85 o 
  20   1   0      213.09      175.44     33.48 o 
   1   2   0     5782.35     5008.63     98.86 o 
   2   2   0     4397.46     4040.93     57.35 o 
   3   2   0     1268.91      988.85     34.08 o 
   4   2   0    44592.64    40917.77    356.70 o 
   5   2   0     5815.32     5523.58     92.23 o 
   6   2   0      170.63      226.78     13.63 o 
   7   2   0     1083.09      986.86     34.24 o 
   8   2   0    16487.17    16859.01    353.82 o 
   9   2   0      287.02      317.39     30.51 o 
  10   2   0     5687.06     5697.19     74.05 o 
  11   2   0    12344.08    13056.41    166.83 o 
  12   2   0       58.47       56.23      8.47 o 
  13   2   0     5052.72     5054.83     78.05 o 
  14   2   0      777.36      830.09     37.01 o 
  15   2   0    13613.28    12825.73    185.23 o 
  16   2   0      718.66      723.03     47.09 o 
  17   2   0     1607.56     1771.84     35.19 o 
  18   2   0      174.06      144.01     30.09 o 
  19   2   0        0.02       11.69     20.53 o 
  20   2   0        8.67       51.08     22.03 o 
   1   3   0     5968.76     5410.35     58.73 o 
   2   3   0     6568.10     6192.83     85.97 o 
   3   3   0        1.19       15.22      4.78 o 
   4   3   0    31754.14    28110.63    282.20 o 
   5   3   0     4055.63     3641.93    121.87 o 
   6   3   0     9835.07     8711.87    224.53 o 
   7   3   0     4796.47     5238.94     98.29 o 
   8   3   0      680.84      655.82     31.48 o 
   9   3   0      612.46      589.43     16.19 o 
  10   3   0      414.78      492.04     25.37 o 
  11   3   0     1466.34     1450.78     34.56 o 
  12   3   0     1753.62     1783.35     37.72 o 
  13   3   0      934.74      889.76     26.89 o 
  14   3   0     7535.62     7193.36    125.14 o 
  15   3   0     1018.08      879.81     45.23 o 
  16   3   0      607.46      543.83     59.35 o 
  17   3   0       53.66       66.70     17.47 o 
  18   3   0      562.86      490.42     75.20 o 
  19   3   0       46.65       76.56     24.78 o 
  20   3   0        0.27       19.21     21.95 o 
   0   4   0    44336.01    39506.88    323.03 o 
   1   4   0    14332.92    12679.90    200.24 o 
   2   4   0    16631.20    13930.24    109.67 o 
   3   4   0     3948.27     3538.93    131.65 o 
   4   4   0       74.15       63.28      9.05 o 
   5   4   0     5592.12     4966.91     74.21 o 
   6   4   0    42236.66    37034.49    213.43 o 
   7   4   0     1972.53     2092.06     40.47 o 
   8   4   0    13983.89    14226.53    132.71 o 
   9   4   0     6428.05     6568.44     87.43 o 
  10   4   0       55.81       74.14     10.90 o 
  11   4   0     4319.73     4295.07     66.96 o 
  12   4   0    11533.76    11767.17    159.90 o 
  13   4   0      329.16      288.90     31.56 o 
  14   4   0       24.02       64.38     10.24 o 
  15   4   0     1700.21     1453.77     40.85 o 
  16   4   0       64.97       43.69     13.48 o 
  17   4   0     2424.07     2497.95    108.49 o 
  18   4   0      384.39      327.78     66.58 o 
  19   4   0      926.11      868.90     67.86 o 
  20   4   0       32.26       55.91     23.78 o 
   1   5   0    19219.50    16254.17     74.04 o 
   2   5   0    21723.81    19340.14    102.08 o 
   3   5   0     1078.87     1180.02     23.53 o 
   4   5   0    31752.21    28070.47    349.68 o 
   5   5   0     1752.31     1925.73     26.20 o 
   6   5   0      870.36      771.41     35.67 o 
   7   5   0       33.92      111.13     27.38 o 
   8   5   0      768.48      852.51     45.91 o 
   9   5   0       31.66       38.66      8.76 o 
  10   5   0       31.71       21.22      7.09 o 
  11   5   0      872.34      798.04     30.29 o 
  12   5   0     5125.65     5297.54     87.53 o 
  13   5   0      780.94      838.60     30.45 o 
  14   5   0     1333.89     1333.58     29.74 o 
  15   5   0      852.82      747.02     72.48 o 
  16   5   0        2.29       26.02     14.10 o 
  17   5   0      180.88      249.63     35.18 o 
  18   5   0      106.08      116.04     24.39 o 
  19   5   0       19.38       60.06     22.55 o 
  20   5   0     1315.90     1537.14     72.75 o 
   1   6   0    14599.48    14482.51     70.13 o 
   2   6   0    16186.07    14627.79    122.90 o 
   3   6   0     1179.93     1276.56     21.90 o 
   4   6   0    11872.53    12542.88    179.87 o 
   5   6   0      257.78      177.10     24.59 o 
   6   6   0     4162.89     4840.63     76.42 o 
   7   6   0     5112.23     4969.80    134.39 o 
   8   6   0     4374.92     4624.60     98.46 o 
   9   6   0    14860.77    15491.72    212.71 o 
  10   6   0     2133.09     2071.08     55.89 o 
  11   6   0     2377.33     2429.74     40.30 o 
  12   6   0     4553.51     4887.27     74.82 o 
  13   6   0     4642.57     4892.43     80.92 o 
  14   6   0        5.56       24.74     11.02 o 
  15   6   0     1687.09     1738.05     36.84 o 
  16   6   0       41.95       63.53     17.61 o 
  17   6   0      629.12      560.90     70.99 o 
  18   6   0      282.58      243.89     45.39 o 
  19   6   0      533.71      608.46    124.22 o 
  20   6   0     1305.43     1687.65     53.82 o 
   1   7   0     1758.70     2021.98     23.35 o 
   2   7   0     9447.53     8835.93    188.64 o 
   3   7   0    23717.18    22995.84    149.97 o 
   4   7   0     2971.47     3365.56     51.11 o 
   5   7   0     6001.17     6206.23     83.71 o 
   6   7   0      826.95      827.06     16.00 o 
   7   7   0        8.82        4.85      8.13 o 
   8   7   0     3434.51     2905.72     44.94 o 
   9   7   0     5220.50     5144.11     74.99 o 
  10   7   0     1570.78     1431.70     52.72 o 
  11   7   0       47.27       54.56     11.41 o 
  12   7   0    18024.74    18852.85    230.83 o 
  13   7   0     6073.79     5794.16    150.66 o 
  14   7   0     2401.63     2519.44    115.36 o 
  15   7   0      581.75      503.41     72.57 o 
  16   7   0       27.73       39.24     27.75 o 
  17   7   0      569.21      535.26     76.09 o 
  18   7   0     1054.66     1244.08     54.73 o 
  19   7   0        3.74       10.67     20.96 o 
   0   8   0     5792.97     6634.41    219.44 o 
   1   8   0      794.51      792.50     33.33 o 
   2   8   0    27658.79    26013.49    320.87 o 
   3   8   0      793.27      644.92     16.00 o 
   4   8   0    12077.59    12108.35    200.43 o 
   5   8   0    34724.65    32728.38    363.11 o 
   6   8   0    19399.64    19151.13    356.87 o 
   7   8   0      256.51      298.06     22.88 o 
   8   8   0      574.66      551.69     18.50 o 
   9   8   0       23.61       16.32     11.37 o 
  10   8   0      103.11       80.48     17.74 o 
  11   8   0     3762.15     3886.79     68.20 o 
  12   8   0     4859.12     5112.16     89.49 o 
  13   8   0     4165.62     4285.66    131.05 o 
  14   8   0     2095.54     2044.66     46.06 o 
  15   8   0      932.82      942.92     78.72 o 
  16   8   0        8.53       40.31     16.61 o 
  17   8   0     2048.14     2155.55     82.80 o 
  18   8   0       17.85       22.46     13.03 o 
  19   8   0        4.91       45.54     16.59 o 
   1   9   0        2.42       13.22     10.67 o 
   2   9   0     1462.60     1259.97     72.82 o 
   3   9   0    11284.23    12929.72    200.39 o 
   4   9   0     2808.18     3342.26     57.54 o 
   5   9   0      859.30      940.40     18.56 o 
   6   9   0     3248.36     3951.99     68.74 o 
   7   9   0      141.13      174.81     14.33 o 
   8   9   0      129.57      131.55     16.08 o 
   9   9   0      346.13      345.28     28.24 o 
  10   9   0    10628.38    11563.02    174.57 o 
  11   9   0       14.84        8.77     10.43 o 
  12   9   0        0.58        2.85     12.29 o 
  13   9   0    11421.27    11961.60    178.04 o 
  14   9   0      708.81      798.49     63.59 o 
  15   9   0      630.45      710.84     49.90 o 
  16   9   0      107.92      104.94     18.72 o 
  17   9   0      896.17      985.35    105.69 o 
  18   9   0      588.25      661.82     92.71 o 
  19   9   0       51.05       69.27     17.48 o 
   0  10   0     2369.71     2691.96     68.81 o 
   1  10   0     1816.54     1788.15     43.59 o 
   2  10   0     1897.35     2058.26     48.37 o 
   3  10   0     3277.47     3310.66     59.36 o 
   4  10   0     5412.80     5267.66    104.41 o 
   5  10   0      772.63     1190.88     31.84 o 
   6  10   0    10110.55    11166.39    252.12 o 
   7  10   0      185.79      198.63     17.97 o 
   8  10   0       16.30       33.41      8.49 o 
   9  10   0     5185.02     5427.24    105.45 o 
  10  10   0    26308.21    26191.23    327.18 o 
  11  10   0       94.37      116.61     14.85 o 
  12  10   0     3083.97     3037.51     71.87 o 
  13  10   0      550.80      456.03     49.37 o 
  14  10   0      763.28      755.90     47.65 o 
  15  10   0       87.38       81.51     20.88 o 
  16  10   0      156.85      114.81     32.08 o 
  17  10   0        4.95       42.17     15.63 o 
  18  10   0      137.56      171.69     29.89 o 
   1  11   0       39.31       21.03      8.95 o 
   2  11   0    11349.28    12713.93    180.29 o 
   3  11   0      445.74      444.75     23.04 o 
   4  11   0     8795.37     9052.36    149.18 o 
   5  11   0     5254.83     5458.95    104.32 o 
   6  11   0      448.72      340.00     46.79 o 
   7  11   0      101.57      127.44     20.07 o 
   8  11   0     2451.66     2596.84     64.64 o 
   9  11   0     1479.88     1427.22     38.69 o 
  10  11   0     1052.35     1096.98     41.78 o 
  11  11   0     2410.89     2503.55     67.43 o 
  12  11   0       32.37       35.27     10.26 o 
  13  11   0        0.51       18.90     16.87 o 
  14  11   0       87.20       91.57     28.60 o 
  15  11   0      800.30      684.50     42.90 o 
  16  11   0      289.93      310.69     39.25 o 
  17  11   0       38.16        9.35     20.34 o 
  18  11   0      165.78      198.55     39.84 o 
   0  12   0    25404.03    24907.33    267.61 o 
   1  12   0      114.63      128.99     19.99 o 
   2  12   0      768.76      781.50     30.55 o 
   3  12   0       32.75       40.69     14.45 o 
   4  12   0     1204.80     1205.45     27.22 o 
   5  12   0      841.03      771.99     31.22 o 
   6  12   0      233.59      163.10     24.01 o 
   7  12   0     1235.74     1177.64     60.09 o 
   8  12   0      679.13      784.63     47.92 o 
  10  12   0    10333.30    10687.13    225.98 o 
  11  12   0      315.15      310.48     34.59 o 
  12  12   0       71.05       74.22     14.47 o 
  13  12   0      225.13      162.34     30.83 o 
  14  12   0       80.34       80.26     15.79 o 
  15  12   0      384.76      326.98     33.97 o 
  16  12   0      128.43      139.08     42.28 o 
  17  12   0      337.75      342.95     44.00 o 
   1  13   0      113.20      123.06     19.77 o 
   2  13   0     1449.35     1576.73     30.24 o 
   3  13   0     1304.48     1362.59     31.90 o 
   4  13   0      439.40      519.09     55.15 o 
   5  13   0     2139.67     2355.55     46.75 o 
   6  13   0     3793.86     3735.57    121.16 o 
   7  13   0       35.79       45.13     18.99 o 
   8  13   0      121.08      209.76     30.14 o 
   9  13   0      186.89      203.98     52.71 o 
  10  13   0     4897.00     5256.20     90.02 o 
  11  13   0     1136.45     1146.25     50.92 o 
  12  13   0     2688.34     2685.74     61.85 o 
  13  13   0      294.27      292.12     31.38 o 
  14  13   0      123.20      137.89     18.40 o 
  15  13   0       47.95       48.66     14.97 o 
  16  13   0      171.36      168.69     44.36 o 
  17  13   0     1949.27     2278.47     47.58 o 
   0  14   0        0.00       67.16     33.77 o 
   1  14   0     8272.77     8889.06    143.60 o 
   2  14   0        0.01        6.81     14.18 o 
   3  14   0     4143.43     4342.59     74.19 o 
   4  14   0      498.14      523.71     28.18 o 
   5  14   0       66.73       91.45     15.13 o 
   6  14   0     2271.98     2214.37     53.62 o 
   7  14   0     2184.71     2337.93     52.30 o 
   8  14   0      623.05      629.48     73.52 o 
   9  14   0       26.74       14.36     19.39 o 
  10  14   0     1028.83      996.52     43.96 o 
  11  14   0     3319.14     3371.66     95.12 o 
  12  14   0      253.15      257.90     35.57 o 
  13  14   0     1540.56     1559.22     59.79 o 
  14  14   0       48.53       52.44     18.62 o 
  15  14   0     1394.98     1711.59     59.64 o 
  16  14   0       79.97       85.34     31.42 o 
   1  15   0      767.00      829.00     37.12 o 
   2  15   0     3061.10     3003.46    111.29 o 
   3  15   0      593.15      597.31     26.71 o 
   4  15   0     2966.72     3012.33     85.90 o 
   5  15   0     1561.44     1417.84     40.80 o 
   6  15   0     1436.38     1311.24     64.83 o 
   7  15   0       89.12       97.13     20.07 o 
   8  15   0      776.04      831.56     70.81 o 
   9  15   0        1.96       31.56     15.67 o 
  10  15   0     2738.54     2640.09     56.93 o 
  11  15   0      106.56       85.68     17.08 o 
  12  15   0      442.75      466.78     51.17 o 
  13  15   0       14.53        6.53     17.31 o 
  14  15   0       54.60       63.50     30.20 o 
  15  15   0      105.83      101.40     28.07 o 
  16  15   0      118.64      117.61     24.65 o 
   0  16   0      501.25      334.74    101.82 o 
   1  16   0     2469.50     2687.47     76.30 o 
   2  16   0    10532.71    11038.42    215.51 o 
   3  16   0     6155.74     6537.77    145.61 o 
   4  16   0     2310.87     2238.09     62.36 o 
   5  16   0      442.38      348.30     50.44 o 
   6  16   0      205.75      160.37     29.17 o 
   7  16   0        5.85       25.53     16.91 o 
   8  16   0      599.83      720.37     48.69 o 
   9  16   0     1421.77     1388.47     79.76 o 
  10  16   0      357.88      380.10     51.45 o 
  11  16   0       54.01       46.55     15.78 o 
  12  16   0      751.62      786.47     61.46 o 
  13  16   0       35.29       43.33     23.27 o 
  14  16   0      651.98      649.26     76.57 o 
  15  16   0      117.69      129.92     18.09 o 
   1  17   0      142.25      134.77     33.83 o 
   2  17   0     4742.88     5081.19    121.83 o 
   3  17   0      149.35      175.13     24.14 o 
   4  17   0      701.70      727.55     46.60 o 
   5  17   0      821.78      738.23     41.45 o 
   6  17   0      416.87      424.63     53.21 o 
   7  17   0       23.01       41.61     14.90 o 
   8  17   0      323.84      338.21     50.07 o 
   9  17   0       56.18       35.80     17.34 o 
  10  17   0       53.46       46.98     35.68 o 
  11  17   0      515.04      381.21     48.33 o 
  12  17   0       32.95       63.92     33.71 o 
  13  17   0     1059.73     1133.10    127.69 o 
  14  17   0       10.01       25.36     14.77 o 
   0  18   0       99.88      101.60     31.52 o 
   1  18   0      323.30      304.59     59.42 o 
   2  18   0      192.17      218.34     50.19 o 
   3  18   0      539.55      539.15     80.98 o 
   4  18   0       76.92       84.58     20.25 o 
   5  18   0      143.14      126.50     23.00 o 
   6  18   0      267.03      226.37     38.96 o 
   7  18   0      591.06      609.01     77.91 o 
   8  18   0      911.85      907.70     61.17 o 
   9  18   0       52.55       68.99     20.96 o 
  10  18   0        0.81       26.49     13.77 o 
  11  18   0      825.79      861.56     63.33 o 
  12  18   0      844.00      894.55    106.71 o 
  13  18   0      303.42      327.14     39.01 o 
   1  19   0      320.37      346.85     71.94 o 
   2  19   0     1415.82     1393.32     73.00 o 
   3  19   0     4748.17     5229.78     63.83 o 
   4  19   0       16.53       36.10     13.98 o 
   5  19   0      403.42      445.96     67.55 o 
   6  19   0      126.46      106.41     26.15 o 
   7  19   0      410.46      506.67     72.33 o 
   8  19   0      155.75      235.72     37.34 o 
   9  19   0        0.04       22.84     24.49 o 
  10  19   0      261.13      293.25     47.08 o 
  11  19   0      208.08      182.29     35.94 o 
  12  19   0      250.74      370.12     56.47 o 
   0  20   0        7.23       22.81     16.13 o 
   1  20   0       20.04       16.93     12.97 o 
   2  20   0      411.48      514.65     93.67 o 
   3  20   0      383.25      367.44     86.03 o 
   4  20   0       74.37       56.46     15.92 o 
   5  20   0     1410.45     1405.68     95.22 o 
   6  20   0      145.58      149.28     27.37 o 
   7  20   0       19.42       67.06     18.77 o 
   8  20   0       77.79       75.47     20.84 o 
   9  20   0       17.15       13.58     18.18 o 
  10  20   0      260.06      278.65     44.80 o 
  11  20   0      519.13      600.65     84.69 o 
   1  21   0       65.64       79.46     22.16 o 
   2  21   0      474.24      440.15     80.37 o 
   3  21   0      455.68      531.98     94.51 o 
   4  21   0       46.75       31.29     15.66 o 
   5  21   0       66.82       88.42     21.39 o 
   6  21   0       52.82       43.48     17.83 o 
   7  21   0        0.57       38.29     14.16 o 
   8  21   0       42.74       46.31     23.17 o 
   9  21   0      134.93       98.23     32.04 o 
   0  22   0     1214.20     1270.14     66.11 o 
   1  22   0      769.71      940.37     42.62 o 
   2  22   0       89.08      113.33     36.73 o 
   3  22   0      153.50      103.34     34.17 o 
   4  22   0       94.71      105.05     58.04 o 
   5  22   0       17.77       34.50     23.46 o 
   6  22   0       17.37       25.82     20.79 o 
   7  22   0        0.85       23.66     21.60 o 
   1  23   0      228.35      275.98     60.51 o 
   2  23   0       69.44       61.06     29.19 o 
   3  23   0       43.05       61.93     24.64 o 
   4  23   0      197.44      254.43     45.43 o 
   1   0   1      283.68      109.18      3.00 o 
   2   0   1       53.78       60.31      4.33 o 
   3   0   1       11.21        7.07      2.66 o 
   4   0   1      487.56      466.86     12.88 o 
   5   0   1      299.26      308.50      8.58 o 
   6   0   1      504.50      488.60     11.96 o 
   7   0   1      235.82      255.40     13.20 o 
   8   0   1      795.80      696.19     18.69 o 
   9   0   1        2.24       11.95      5.85 o 
  10   0   1       15.70       16.47      7.11 o 
  11   0   1      245.87      266.64     28.03 o 
  12   0   1      100.12       89.76     11.31 o 
  13   0   1       57.73       52.36     10.41 o 
  14   0   1      117.52      111.94     20.06 o 
  15   0   1       54.11       38.81      8.76 o 
  16   0   1        6.24        1.62     14.37 o 
  17   0   1        4.63        2.71     10.46 o 
  18   0   1       25.37       49.23     13.01 o 
  19   0   1       58.35       56.38     26.64 o 
  20   0   1       36.21       62.42     35.79 o 
   1   1   1      386.80      255.37      4.45 o 
   2   1   1       27.68       47.67      3.12 o 
   3   1   1       30.26       27.61      3.09 o 
   4   1   1       18.10       19.62      2.72 o 
   5   1   1      270.12      253.49      5.47 o 
   6   1   1      213.38      201.83      5.76 o 
   7   1   1       16.88       28.13      4.08 o 
   8   1   1      611.58      702.45     13.24 o 
   9   1   1      167.42      166.04     12.25 o 
  10   1   1       28.57       32.56      4.75 o 
  11   1   1       91.34      109.39      8.90 o 
  12   1   1      520.32      505.11     16.85 o 
  13   1   1      558.92      533.67     27.94 o 
  14   1   1      277.03      253.20     16.73 o 
  15   1   1       79.35       87.94     12.59 o 
  16   1   1       72.96       65.05      8.47 o 
  17   1   1       28.82       17.99     11.81 o 
  18   1   1       35.61       45.41     15.39 o 
  19   1   1       74.72       71.34     20.61 o 
  20   1   1       49.35       60.54     17.32 o 
   0   2   1      145.90      120.96      4.06 o 
   1   2   1      252.38      243.74      2.94 o 
   2   2   1      338.47      287.83      7.47 o 
   3   2   1       24.04       21.51      3.25 o 
   4   2   1     1405.01     1315.08      8.42 o 
   5   2   1      286.79      269.66      9.03 o 
   6   2   1       98.53      105.24      6.77 o 
   7   2   1      315.83      296.33     10.37 o 
   8   2   1      371.43      372.76     10.42 o 
   9   2   1       72.23       77.84      7.77 o 
  10   2   1      274.44      301.26     24.03 o 
  11   2   1      138.02      181.55     14.19 o 
  12   2   1      300.99      310.48     23.36 o 
  13   2   1      369.31      392.57     27.96 o 
  14   2   1       54.26       51.77      9.19 o 
  15   2   1      367.06      381.01     29.42 o 
  16   2   1       77.10       91.37     11.58 o 
  17   2   1       14.60       30.58     13.74 o 
  18   2   1       39.85       57.30     13.37 o 
  19   2   1        2.46       34.73     26.61 o 
  20   2   1        9.02       26.28     19.99 o 
   0   3   1       92.46       82.07      5.97 o 
   1   3   1      100.79       90.62      2.75 o 
   2   3   1     1052.42      937.35     10.42 o 
   3   3   1      760.67      700.89      9.20 o 
   4   3   1      410.12      387.11      8.16 o 
   5   3   1       93.98      104.36      7.73 o 
   6   3   1      544.23      516.75      8.57 o 
   7   3   1      240.32      248.48      9.72 o 
   8   3   1      143.22      149.04     10.98 o 
   9   3   1      172.76      172.54     12.49 o 
  10   3   1      153.35      161.16     13.02 o 
  11   3   1      105.01       94.10      7.74 o 
  12   3   1      128.32      131.89      9.93 o 
  13   3   1      433.67      428.74     25.04 o 
  14   3   1       41.67       35.02      6.97 o 
  15   3   1      173.82      141.05     12.32 o 
  16   3   1       18.78       32.49      7.06 o 
  17   3   1       11.12       33.65      8.28 o 
  18   3   1       45.54       43.86     12.43 o 
  19   3   1       71.98       72.17     19.16 o 
  20   3   1      133.28      149.49     27.91 o 
   0   4   1     2729.10     2630.50     24.12 o 
   1   4   1      535.09      527.03      8.31 o 
   2   4   1      555.29      470.41      9.65 o 
   3   4   1      526.85      500.73      7.10 o 
   4   4   1       83.63       89.99     10.59 o 
   5   4   1      310.04      290.46     14.24 o 
   6   4   1     1530.17     1383.02     14.91 o 
   7   4   1       68.59       77.66      7.61 o 
   8   4   1      314.35      325.81     11.44 o 
   9   4   1      120.70      134.46     10.27 o 
  10   4   1      130.19      137.40     10.58 o 
  11   4   1      123.09      126.38      9.47 o 
  12   4   1      588.17      581.60     17.95 o 
  13   4   1      295.20      274.87     22.04 o 
  14   4   1      391.80      403.33     31.05 o 
  15   4   1       94.06       81.05      9.52 o 
  16   4   1       59.05       72.42     10.74 o 
  17   4   1       96.95       87.45     18.86 o 
  18   4   1        4.55       18.25     11.91 o 
  19   4   1       34.52       57.46     16.88 o 
  20   4   1       17.39       44.36     19.22 o 
   0   5   1     1428.63     1334.65     17.70 o 
   1   5   1     2139.31     1903.80     12.06 o 
   2   5   1     1096.15     1035.96     15.33 o 
   3   5   1      107.85      115.02      9.71 o 
   4   5   1      696.86      694.75     16.66 o 
   5   5   1      409.66      375.77      9.39 o 
   6   5   1       41.81       53.83      6.75 o 
   7   5   1       18.30        9.54      4.87 o 
   8   5   1      223.07      269.59     19.81 o 
   9   5   1       33.51       28.53      6.35 o 
  10   5   1       93.75       85.37      9.40 o 
  11   5   1       40.44       47.10      8.25 o 
  12   5   1      394.84      461.80     35.98 o 
  13   5   1     1032.32      968.49     25.72 o 
  14   5   1      764.97      792.24     26.95 o 
  15   5   1      334.95      292.42     29.36 o 
  16   5   1       47.49       41.69      9.33 o 
  17   5   1       32.41       29.36     11.30 o 
  18   5   1       31.25       44.82     10.53 o 
  19   5   1       50.19       37.39     11.91 o 
  20   5   1      442.28      445.93     64.96 o 
   0   6   1      651.82      562.44     19.97 o 
   1   6   1      266.29      292.90     10.39 o 
   2   6   1      842.24      795.26      9.85 o 
   3   6   1      571.78      563.61     12.53 o 
   4   6   1     1055.21     1110.89     14.14 o 
   5   6   1      287.27      244.45      9.93 o 
   6   6   1      592.82      572.74     11.88 o 
   7   6   1      400.09      395.49     10.90 o 
   8   6   1      471.34      440.23     12.50 o 
   9   6   1      732.44      746.09     20.59 o 
  10   6   1      331.39      336.03     22.96 o 
  11   6   1      129.75      126.14     12.18 o 
  12   6   1      458.33      479.81     22.39 o 
  13   6   1      971.14      946.11     22.33 o 
  14   6   1       68.72       56.37      7.79 o 
  15   6   1      323.82      303.67     25.77 o 
  16   6   1       91.95       92.66     12.74 o 
  17   6   1       29.43       23.92      9.25 o 
  18   6   1       37.29       43.18     10.60 o 
  19   6   1      194.37      192.66     24.65 o 
  20   6   1      357.38      328.62     40.57 o 
   0   7   1        4.16        8.54      5.10 o 
   1   7   1      774.49      714.07     12.30 o 
   2   7   1     1094.13     1081.18     17.59 o 
   3   7   1      592.84      546.67      9.07 o 
   4   7   1       76.84       76.42      8.87 o 
   5   7   1     1092.24     1054.51     13.90 o 
   6   7   1       47.78       51.23      6.46 o 
   7   7   1       15.70       14.52      4.53 o 
   8   7   1      768.04      703.16     28.83 o 
   9   7   1      824.59      796.82     17.92 o 
  10   7   1      239.53      235.83     19.14 o 
  11   7   1       35.47       37.34      7.55 o 
  12   7   1     2749.29     2754.20     57.82 o 
  13   7   1      532.15      480.67     31.31 o 
  14   7   1       96.88       96.77      8.38 o 
  15   7   1       45.29       63.78     10.62 o 
  16   7   1        4.07       28.42     14.79 o 
  17   7   1       48.66       43.13     11.37 o 
  18   7   1      101.74      119.19     18.42 o 
  19   7   1       46.12       27.63     10.53 o 
   0   8   1      664.24      771.72     27.01 o 
   1   8   1      512.50      542.15     14.64 o 
   2   8   1     1406.53     1538.93     36.37 o 
   3   8   1       46.40       48.67      5.89 o 
   4   8   1     1664.83     1641.22     41.14 o 
   5   8   1     3053.36     3299.32     59.33 o 
   6   8   1     2535.78     2628.79     29.45 o 
   7   8   1      520.35      499.88      8.65 o 
   8   8   1      149.05      151.09     14.67 o 
   9   8   1      117.28      107.62     10.01 o 
  10   8   1        3.69        8.21      8.92 o 
  11   8   1       68.19       54.91      7.88 o 
  12   8   1      358.50      375.63     25.34 o 
  13   8   1     1743.38     1800.62     30.46 o 
  14   8   1       76.92       98.69     12.04 o 
  15   8   1      160.36      131.12     15.66 o 
  16   8   1       68.31       54.04     18.38 o 
  17   8   1      433.61      415.81     47.68 o 
  18   8   1      116.43       88.14     21.20 o 
  19   8   1       47.54       56.55     12.24 o 
   0   9   1      517.64      489.45     26.48 o 
   1   9   1      136.16      116.97     11.56 o 
   2   9   1      572.98      544.52     15.49 o 
   3   9   1      347.40      462.98     12.26 o 
   4   9   1       73.09      110.24     12.56 o 
   5   9   1      482.28      464.87     12.80 o 
   6   9   1       78.55       87.48      9.98 o 
   7   9   1      189.35      187.63     12.33 o 
   8   9   1       72.80       76.86      7.48 o 
   9   9   1       34.37       29.40      4.48 o 
  10   9   1     1191.42     1161.46     33.66 o 
  11   9   1      291.71      326.23     21.79 o 
  12   9   1      407.41      414.92     29.95 o 
  13   9   1     2278.41     2376.49     61.62 o 
  14   9   1      740.28      751.28     42.77 o 
  15   9   1      204.89      208.18     20.81 o 
  16   9   1       38.89       45.18     14.27 o 
  17   9   1       90.70       86.07     14.77 o 
  18   9   1      192.30      196.11     24.31 o 
  19   9   1       22.20       25.94      8.72 o 
   0  10   1      276.08      319.50     44.58 o 
   1  10   1      211.91      232.09     24.93 o 
   2  10   1     1451.85     1521.71     28.62 o 
   3  10   1     1073.92     1066.46     26.61 o 
   4  10   1     1050.76      934.13     30.53 o 
   5  10   1      522.24      571.16     15.59 o 
   6  10   1     1893.85     1928.63     34.43 o 
   7  10   1      222.29      232.74     19.77 o 
   8  10   1      101.03      106.65     12.84 o 
   9  10   1     1038.89     1070.74     22.10 o 
  10  10   1     1524.47     1566.03     44.44 o 
  11  10   1      289.75      277.23     23.14 o 
  12  10   1      926.18      993.43     26.26 o 
  13  10   1       59.61       73.71     11.05 o 
  14  10   1      265.36      291.24     27.73 o 
  15  10   1        2.73       38.08     10.15 o 
  16  10   1        6.54        8.96      8.14 o 
  17  10   1        9.76       33.14     12.13 o 
  18  10   1        4.46       13.05     15.11 o 
   0  11   1       77.52       68.46     14.05 o 
   1  11   1      343.33      346.88     13.60 o 
   2  11   1      409.48      511.35     21.21 o 
   3  11   1      368.59      354.45     17.12 o 
   4  11   1     1827.62     1906.37     33.04 o 
   5  11   1     1997.72     2046.52     38.57 o 
   6  11   1      221.13      232.51     26.81 o 
   7  11   1       64.18       71.48      9.39 o 
   8  11   1      700.23      723.07     23.71 o 
   9  11   1      668.58      646.23     21.35 o 
  10  11   1      489.72      457.32     39.52 o 
  11  11   1      576.94      638.66     48.19 o 
  12  11   1       26.08       17.03      8.48 o 
  13  11   1       19.39       19.79     10.57 o 
  14  11   1       56.79       59.13     10.79 o 
  15  11   1      193.37      212.56     17.37 o 
  16  11   1      215.01      217.65     21.88 o 
  17  11   1      198.78      220.59     23.69 o 
  18  11   1       52.90       60.09     13.20 o 
   0  12   1     3079.15     3191.65     89.24 o 
   1  12   1     1214.46     1220.30     20.11 o 
   2  12   1      268.15      264.93     27.59 o 
   3  12   1       29.94       39.25      9.87 o 
   4  12   1     1003.48      944.15     27.19 o 
   5  12   1      229.47      249.16     25.01 o 
   6  12   1       54.73       92.55     14.03 o 
   7  12   1      751.15      818.88     26.81 o 
   8  12   1       17.57       16.54      9.44 o 
   9  12   1      251.52      237.39     24.06 o 
  10  12   1     1474.78     1471.91     43.55 o 
  11  12   1      240.42      228.84     20.96 o 
  12  12   1       14.53       30.18      8.55 o 
  13  12   1      263.44      257.92     25.65 o 
  14  12   1      280.46      278.34     22.62 o 
  15  12   1       34.64       36.28     12.19 o 
  16  12   1       60.48       60.90     11.58 o 
  17  12   1      179.80      188.50     23.48 o 
   0  13   1       16.79       15.39      9.08 o 
   1  13   1      153.53      152.81     22.19 o 
   2  13   1      591.39      594.62     23.91 o 
   3  13   1      187.75      191.79     19.51 o 
   4  13   1      110.11      130.87     18.01 o 
   5  13   1      923.06      944.91     23.62 o 
   6  13   1      752.27      753.72     23.08 o 
   7  13   1      202.89      204.31     21.10 o 
   8  13   1      178.56      184.87     18.19 o 
   9  13   1      101.79      120.53     14.52 o 
  10  13   1      872.74      944.97     30.48 o 
  11  13   1      239.53      252.82     24.69 o 
  12  13   1      273.80      231.02     25.84 o 
  13  13   1      177.83      181.05     19.48 o 
  14  13   1       36.51       32.26     11.02 o 
  15  13   1       57.23       56.42      9.99 o 
  16  13   1        9.44       48.35     12.80 o 
  17  13   1      194.19      182.61     25.37 o 
   0  14   1     1971.37     2036.93     58.30 o 
   1  14   1     1853.30     1863.54     30.55 o 
   2  14   1      661.37      627.76     24.23 o 
   3  14   1     2130.24     2203.09     40.09 o 
   4  14   1      791.91      765.64     25.21 o 
   5  14   1       80.01       67.08     11.83 o 
   6  14   1      922.05      927.25     25.87 o 
   7  14   1     1698.22     1630.88     31.49 o 
   8  14   1      291.75      325.18     28.98 o 
   9  14   1       67.67       63.48     10.45 o 
  10  14   1       50.92       55.54     12.79 o 
  11  14   1      442.64      531.24     43.13 o 
  12  14   1      171.66      220.02     19.98 o 
  13  14   1      258.77      305.01     26.49 o 
  14  14   1      189.80      190.31     24.27 o 
  15  14   1      277.13      291.38     29.48 o 
  16  14   1       51.71       38.80     11.27 o 
   0  15   1      521.51      472.07     28.66 o 
   1  15   1      770.89      785.31     24.80 o 
   2  15   1      247.46      272.03     26.91 o 
   3  15   1     1148.61     1169.62     27.56 o 
   4  15   1      954.09      849.86     26.70 o 
   5  15   1      681.12      659.85     24.25 o 
   6  15   1      891.18      863.20     24.82 o 
   7  15   1      400.87      417.54     36.96 o 
   8  15   1       39.77       38.35      9.84 o 
   9  15   1       47.45       19.69     12.09 o 
  10  15   1     2534.74     2629.39     62.33 o 
  11  15   1      331.59      320.23     33.83 o 
  12  15   1      102.18       95.79     12.81 o 
  13  15   1      139.13      151.71     19.89 o 
  14  15   1      103.70      120.81     18.03 o 
  15  15   1      214.62      204.58     27.20 o 
  16  15   1       94.04       65.59     15.07 o 
   0  16   1      427.34      375.07     78.35 o 
   1  16   1      588.19      590.62     24.17 o 
   2  16   1     4676.84     5064.45     70.43 o 
   3  16   1     1233.15     1284.94     50.07 o 
   4  16   1     2716.22     2786.43     49.17 o 
   5  16   1      200.66      175.19     17.52 o 
   6  16   1       54.02       24.52     11.24 o 
   7  16   1      252.70      254.03     25.94 o 
   8  16   1       15.98       33.89     12.28 o 
   9  16   1      755.27      758.59     49.67 o 
  10  16   1       86.35       75.88     13.16 o 
  11  16   1        9.32       20.48     10.06 o 
  12  16   1      337.63      353.15     34.29 o 
  13  16   1      476.05      473.89     44.16 o 
  14  16   1       98.15       87.58     14.35 o 
  15  16   1       48.44       56.76     10.92 o 
   0  17   1      109.78      134.79     24.90 o 
   1  17   1        5.02       -1.31      8.95 o 
   2  17   1      801.06      860.55     40.66 o 
   3  17   1     1389.46     1481.60     33.81 o 
   4  17   1     1417.22     1406.03     33.46 o 
   5  17   1      124.71      102.96     13.82 o 
   6  17   1       99.25       92.50     15.25 o 
   7  17   1       32.59       32.46     11.23 o 
   8  17   1       91.81       81.34     13.44 o 
   9  17   1       52.15       62.18     12.87 o 
  10  17   1      105.20       72.02     15.98 o 
  11  17   1       17.75       40.12     12.60 o 
  12  17   1       51.30       63.01     13.61 o 
  13  17   1      209.25      206.72     26.34 o 
  14  17   1      139.95      151.81     23.26 o 
   0  18   1       69.95       71.72     22.61 o 
   1  18   1      425.31      433.01     58.07 o 
   2  18   1      300.53      307.46     38.12 o 
   3  18   1     1599.75     1611.63     34.61 o 
   4  18   1      101.04       84.60     15.83 o 
   5  18   1      136.75      140.32     15.92 o 
   6  18   1      154.70      134.98     20.90 o 
   7  18   1       67.18       64.19     14.11 o 
   8  18   1      556.97      559.30     47.56 o 
   9  18   1       32.90       23.27     14.15 o 
  10  18   1       24.45       29.46     13.41 o 
  11  18   1      489.76      605.01     61.70 o 
  12  18   1      352.62      327.56     33.86 o 
  13  18   1      313.41      325.94     35.40 o 
   0  19   1      370.99      429.82     77.02 o 
   1  19   1      643.47      710.20     66.11 o 
   2  19   1     1687.03     1728.56     45.84 o 
   3  19   1     2050.84     2278.85     49.07 o 
   4  19   1      290.25      312.79     32.89 o 
   5  19   1      121.35       98.30     15.55 o 
   6  19   1       59.88       64.59     13.50 o 
   7  19   1       31.41       20.31     10.77 o 
   8  19   1      213.52      218.65     30.87 o 
   9  19   1      101.03       91.40     15.78 o 
  10  19   1       39.38       46.52     10.90 o 
  11  19   1        8.54       24.86     11.24 o 
  12  19   1      135.54      128.04     20.10 o 
   0  20   1      306.77      258.04     45.15 o 
   1  20   1      252.01      253.92     36.76 o 
   2  20   1       38.38       38.66     15.44 o 
   3  20   1      108.34      116.53     15.56 o 
   4  20   1      321.41      286.56     47.09 o 
   5  20   1     1772.49     1843.34     33.74 o 
   6  20   1      545.68      547.62     54.51 o 
   7  20   1       13.09       28.23     14.41 o 
   8  20   1       21.76       10.51     11.09 o 
   9  20   1       12.95       32.70     16.48 o 
  10  20   1     1025.74     1151.75     62.38 o 
  11  20   1      446.33      521.22     64.78 o 
   0  21   1      153.85      167.40     33.53 o 
   1  21   1        1.95       19.29      9.01 o 
   2  21   1     1165.11     1355.94     44.27 o 
   3  21   1      791.96      810.10     67.41 o 
   4  21   1       61.54       50.58     12.51 o 
   5  21   1      197.06      220.99     29.54 o 
   6  21   1        3.52       22.65     10.77 o 
   7  21   1       68.60       63.60     14.42 o 
   8  21   1        3.44       31.86     10.91 o 
   9  21   1      182.97      155.99     28.18 o 
   0  22   1      519.00      493.27    107.18 o 
   1  22   1     1293.01     1507.49     56.80 o 
   2  22   1      186.33      172.49     24.13 o 
   3  22   1      316.47      325.69     48.65 o 
   4  22   1       88.91       82.53     15.49 o 
   5  22   1       87.53       64.70     15.18 o 
   6  22   1      204.71      178.16     24.91 o 
   7  22   1       29.78       38.27     14.76 o 
   0  23   1       49.69       64.65     31.05 o 
   1  23   1       26.89       60.25     18.31 o 
   2  23   1       16.60       25.97     14.60 o 
   3  23   1       57.51       56.01     16.30 o 
   4  23   1       17.09       15.19     12.91 o 
   0   0   2     2999.88     2676.55     10.88 o 
   1   0   2       19.54       16.72      2.74 o 
   2   0   2       10.03       12.28      2.30 o 
   3   0   2        5.37        3.06      2.45 o 
   4   0   2        6.19       11.70      2.84 o 
   5   0   2      224.60      203.38      8.57 o 
   6   0   2       63.76       50.45      7.10 o 
   7   0   2      412.86      382.97     10.53 o 
   8   0   2     1120.27     1151.38     25.28 o 
   9   0   2       14.31       16.05      4.44 o 
  10   0   2      190.14      227.80     15.61 o 
  11   0   2       56.27       61.78      9.95 o 
  12   0   2        1.11        7.08      5.44 o 
  13   0   2      735.57      893.18     34.23 o 
  14   0   2      193.67      235.29     28.30 o 
  15   0   2      278.29      264.34     41.57 o 
  16   0   2       19.40       40.46     10.90 o 
  17   0   2       34.42       52.47     17.51 o 
  18   0   2       52.68       62.77     22.29 o 
  19   0   2       26.83       34.87     33.39 o 
  20   0   2       64.45      102.83     27.97 o 
   0   1   2      348.18      310.38      4.11 o 
   1   1   2      773.22      675.34      5.27 o 
   2   1   2      272.13      250.54      4.64 o 
   3   1   2      231.48      201.45      4.63 o 
   4   1   2      254.52      253.24      6.47 o 
   5   1   2      781.75      716.89      7.26 o 
   6   1   2      960.27      918.39     12.10 o 
   7   1   2      517.78      440.72     11.34 o 
   8   1   2      626.38      620.86     15.63 o 
   9   1   2      952.33      903.12     12.77 o 
  10   1   2      140.70      132.84     10.12 o 
  11   1   2      144.98      143.36     11.11 o 
  12   1   2      161.99      175.14     11.21 o 
  13   1   2       67.03       66.37      8.92 o 
  14   1   2      175.91      155.56     11.94 o 
  15   1   2      269.59      261.96     19.25 o 
  16   1   2       17.70       27.28      8.37 o 
  17   1   2      117.91      149.45     18.06 o 
  18   1   2        5.13       22.12     13.50 o 
  19   1   2       45.98       66.75     18.16 o 
  20   1   2       30.67       16.53     15.40 o 
   0   2   2     1486.15     1417.54     10.67 o 
   1   2   2      563.34      557.82      4.53 o 
   2   2   2      785.31      712.15      7.76 o 
   3   2   2     1215.74     1107.10     12.81 o 
   4   2   2       97.97      103.75      8.17 o 
   5   2   2     2280.01     2169.71     19.81 o 
   6   2   2      196.89      193.99     11.24 o 
   7   2   2     1197.80     1249.21     12.81 o 
   8   2   2      700.85      729.66     16.12 o 
   9   2   2      101.11      123.84      8.65 o 
  10   2   2        0.81        9.95      5.04 o 
  11   2   2       17.22       15.94      4.59 o 
  12   2   2      576.20      579.46     15.83 o 
  13   2   2       25.74       38.28      6.88 o 
  14   2   2      427.09      423.07     21.50 o 
  15   2   2      107.51      104.04     11.32 o 
  16   2   2        9.95        9.29      9.21 o 
  17   2   2       55.57       51.52     13.45 o 
  18   2   2       30.73       44.29     11.55 o 
  19   2   2       91.08       68.33     29.66 o 
  20   2   2       24.80       44.56     20.36 o 
   0   3   2      952.56      886.62     14.64 o 
   1   3   2      648.56      591.66      8.32 o 
   2   3   2     1650.81     1541.59      8.40 o 
   3   3   2      129.21      117.93     10.04 o 
   4   3   2      517.97      483.21      8.48 o 
   5   3   2      287.65      258.83      7.95 o 
   6   3   2     1092.23     1053.33     18.13 o 
   7   3   2      285.12      299.47     15.59 o 
   8   3   2       64.35       68.75      6.19 o 
   9   3   2      483.68      461.07     10.31 o 
  10   3   2       17.65       23.48      3.82 o 
  11   3   2      296.00      321.63     25.26 o 
  12   3   2      363.01      366.89     23.23 o 
  13   3   2       64.17       76.04      7.41 o 
  14   3   2        2.59       19.68      7.05 o 
  15   3   2      427.95      401.32     36.32 o 
  16   3   2      182.73      188.98     15.57 o 
  17   3   2      183.73      201.78     20.27 o 
  18   3   2       57.99       61.21     17.34 o 
  19   3   2        9.67       36.21     16.75 o 
  20   3   2      152.49      130.60     24.35 o 
   0   4   2        6.35       15.13      3.62 o 
   1   4   2     1573.51     1477.03      9.74 o 
   2   4   2     3309.60     3175.39     19.99 o 
   3   4   2      177.63      153.13      7.10 o 
   4   4   2     1042.92      957.79     12.63 o 
   5   4   2     1732.79     1715.68     15.43 o 
   6   4   2      193.21      186.20     10.33 o 
   7   4   2       52.67       60.34      5.78 o 
   8   4   2      246.51      242.64     13.93 o 
   9   4   2       57.96       72.66      8.18 o 
  10   4   2      213.69      216.40     16.78 o 
  11   4   2      434.07      444.30     18.62 o 
  12   4   2       20.44       29.07      5.83 o 
  13   4   2      626.47      671.73     26.31 o 
  14   4   2       27.02       25.22      8.06 o 
  15   4   2       79.16       68.64      9.88 o 
  16   4   2       13.15       11.46      9.05 o 
  17   4   2       41.92       52.69      9.34 o 
  18   4   2       26.59       39.62     11.43 o 
  19   4   2        3.29       24.73     13.24 o 
  20   4   2      261.41      326.29     38.81 o 
   0   5   2     6575.92     5806.14    151.37 o 
   1   5   2     1068.67      998.96     16.21 o 
   2   5   2      263.98      236.64      7.15 o 
   3   5   2      433.08      391.04      6.26 o 
   4   5   2     1838.31     1874.74     21.88 o 
   5   5   2     1347.90     1310.34     29.26 o 
   6   5   2      171.81      185.96     19.28 o 
   7   5   2       72.78       86.08      7.89 o 
   8   5   2      158.80      175.74     15.40 o 
   9   5   2       27.87       21.75      5.24 o 
  10   5   2      119.08      122.39      8.59 o 
  11   5   2      428.22      429.58     24.17 o 
  12   5   2      720.53      696.59     21.23 o 
  13   5   2      230.14      205.14     15.55 o 
  14   5   2      121.04      123.09     12.91 o 
  15   5   2       18.10       16.80     10.40 o 
  16   5   2       17.37       23.26     10.58 o 
  17   5   2       30.15       40.92     10.66 o 
  18   5   2       14.96       23.85     15.95 o 
  19   5   2       40.58       35.62     17.39 o 
  20   5   2       33.33       16.11     22.24 o 
   0   6   2     5655.14     5523.72    106.33 o 
   1   6   2      149.29      159.85      6.66 o 
   2   6   2      864.66      843.57      9.59 o 
   3   6   2     1016.88     1002.89     15.69 o 
   4   6   2     1322.89     1321.26     12.10 o 
   5   6   2     2316.89     2360.33     63.87 o 
   6   6   2     1055.32     1062.31     17.59 o 
   7   6   2      232.38      246.22     20.18 o 
   8   6   2       92.12       92.75      7.76 o 
   9   6   2      179.40      198.44     13.90 o 
  10   6   2       34.63       35.31      7.14 o 
  11   6   2      329.41      318.85     15.15 o 
  12   6   2      976.83      905.49     20.93 o 
  13   6   2     1010.74      934.64     19.21 o 
  14   6   2     1075.58     1040.10     35.89 o 
  15   6   2      101.39       95.86     11.17 o 
  16   6   2       55.22       61.81     13.53 o 
  17   6   2      113.35       75.66     17.68 o 
  18   6   2      175.81      173.35     20.82 o 
  19   6   2       14.66       48.60     16.89 o 
  20   6   2      266.87      220.57     27.10 o 
   0   7   2      493.13      534.01     19.48 o 
   1   7   2      394.32      366.70      9.08 o 
   2   7   2      943.24      914.94      8.50 o 
   3   7   2      331.22      342.68      9.85 o 
   4   7   2      364.06      329.19     32.90 o 
   5   7   2      231.24      221.13     13.07 o 
   6   7   2     3092.42     3253.50     44.17 o 
   7   7   2      217.04      211.31     13.87 o 
   8   7   2      247.33      256.99     23.50 o 
   9   7   2       53.51       44.52      7.04 o 
  10   7   2      259.33      260.37     21.46 o 
  11   7   2      436.79      428.17     23.87 o 
  12   7   2      192.20      197.82     16.64 o 
  13   7   2     2968.37     2936.68     61.92 o 
  14   7   2      103.59       80.81      9.94 o 
  15   7   2      449.36      385.81     38.95 o 
  16   7   2       34.45       35.20     11.73 o 
  17   7   2      131.66      148.33     16.25 o 
  18   7   2       61.01       51.03     12.26 o 
  19   7   2      137.16      135.24     28.32 o 
   0   8   2     2309.73     2108.43     55.96 o 
   1   8   2      308.80      314.20     11.72 o 
   2   8   2      181.94      201.47      9.50 o 
   3   8   2     2328.48     2547.28     32.96 o 
   4   8   2     1097.10     1166.46     17.99 o 
   5   8   2     2097.13     2263.99     31.52 o 
   6   8   2      248.95      248.03     14.04 o 
   7   8   2      325.84      321.34     16.01 o 
   8   8   2      228.84      204.94     12.78 o 
   9   8   2      100.75      102.78     11.69 o 
  10   8   2      698.46      680.24     27.57 o 
  11   8   2       91.06       90.27      9.14 o 
  12   8   2     1694.31     1678.23     30.60 o 
  13   8   2      544.28      563.70     43.83 o 
  14   8   2      138.32      116.17     13.53 o 
  15   8   2      131.99      122.56     16.89 o 
  16   8   2       29.70       32.41      9.16 o 
  17   8   2      177.09      168.68     20.31 o 
  18   8   2      165.54      150.50     19.61 o 
  19   8   2      176.41      166.21     27.79 o 
   0   9   2       20.07       32.41      9.54 o 
   1   9   2     3795.51     3803.38     41.29 o 
   2   9   2     1399.12     1656.59     25.25 o 
   3   9   2       70.84       65.11      6.22 o 
   4   9   2      525.17      544.46     17.55 o 
   5   9   2      401.41      431.95     12.05 o 
   6   9   2      227.32      238.33     14.22 o 
   7   9   2      156.03      153.80     10.73 o 
   8   9   2      304.78      312.74     27.67 o 
   9   9   2      212.81      211.67     10.11 o 
  10   9   2      116.43       97.96     11.56 o 
  11   9   2     1032.46      973.97     25.74 o 
  12   9   2      681.28      655.20     32.38 o 
  13   9   2      318.60      319.86     25.73 o 
  14   9   2      149.61      158.36     15.43 o 
  15   9   2      178.97      205.96     26.26 o 
  16   9   2      466.76      512.50     44.75 o 
  17   9   2        1.83       27.45     12.45 o 
  18   9   2       77.41       71.52     11.06 o 
  19   9   2      135.86      146.69     20.34 o 
   0  10   2     1345.36     1440.52     44.31 o 
   1  10   2       53.77       46.89      9.31 o 
   2  10   2     2189.91     2394.74     38.58 o 
   3  10   2       17.40       32.51      7.20 o 
   4  10   2      111.62      112.07     12.02 o 
   5  10   2     1205.85     1193.15     36.28 o 
   6  10   2       36.26       45.07      6.34 o 
   7  10   2      660.60      676.19     16.16 o 
   8  10   2      889.59      901.36     24.62 o 
   9  10   2       94.34       80.40      9.14 o 
  10  10   2      592.46      661.21     34.70 o 
  11  10   2      508.18      505.96     21.51 o 
  12  10   2     1861.60     1783.57     73.37 o 
  13  10   2      139.02      125.14     14.21 o 
  14  10   2      140.83      162.13     16.28 o 
  15  10   2      223.17      213.84     29.79 o 
  16  10   2      136.44      142.21     17.01 o 
  17  10   2        1.37       24.98     14.78 o 
  18  10   2      134.66      149.55     26.04 o 
   0  11   2      708.88      734.02     29.88 o 
   1  11   2      278.77      312.46     16.42 o 
   2  11   2      231.16      222.36     22.29 o 
   3  11   2       99.35       85.03     10.44 o 
   4  11   2      551.36      532.60     10.68 o 
   5  11   2     1158.88     1254.61     20.83 o 
   6  11   2      638.18      678.47     15.34 o 
   7  11   2     1080.53     1158.68     19.19 o 
   8  11   2      296.93      308.07     21.05 o 
   9  11   2      851.03      800.54     17.95 o 
  10  11   2      817.62      852.11     34.64 o 
  11  11   2      283.78      303.66     23.41 o 
  12  11   2      554.34      575.89     43.32 o 
  13  11   2      630.31      685.32     50.60 o 
  14  11   2      477.28      494.16     38.96 o 
  15  11   2       33.91       42.92      9.27 o 
  16  11   2       38.80       31.33      8.51 o 
  17  11   2       79.25       98.10     13.35 o 
  18  11   2       12.35       36.79     11.25 o 
   0  12   2      284.82      289.86     39.02 o 
   1  12   2      736.59      835.45     23.71 o 
   2  12   2       66.62       64.95      8.84 o 
   3  12   2     1961.76     2002.66     38.60 o 
   4  12   2      372.30      343.99     35.03 o 
   5  12   2      717.12      744.83     21.99 o 
   6  12   2       21.61       23.24      7.55 o 
   7  12   2      992.05     1042.45     20.02 o 
   8  12   2      130.96      117.31     13.62 o 
   9  12   2      788.05      826.99     39.74 o 
  10  12   2      970.96      949.50     21.80 o 
  11  12   2      540.70      549.87     46.48 o 
  12  12   2      247.71      239.73     20.59 o 
  13  12   2        0.30       24.90      8.76 o 
  14  12   2       24.97       28.70      9.10 o 
  15  12   2      145.83      155.75     23.21 o 
  16  12   2      101.96       91.41     15.69 o 
  17  12   2      125.87      108.17     15.38 o 
   0  13   2      962.38      910.12     24.39 o 
   1  13   2      392.37      355.20     38.64 o 
   2  13   2     1670.46     1678.50     31.95 o 
   3  13   2      562.97      552.39     20.19 o 
   4  13   2       22.84       24.03      7.73 o 
   5  13   2     1066.75     1071.02     24.27 o 
   6  13   2       85.72       82.08     11.74 o 
   7  13   2      874.34      856.12     23.93 o 
   8  13   2       75.68       81.04     12.58 o 
   9  13   2      484.42      465.47     38.82 o 
  10  13   2     1118.02      988.98     43.77 o 
  11  13   2      252.71      266.47     23.57 o 
  12  13   2      692.95      773.67     44.14 o 
  13  13   2       29.22       18.31     10.51 o 
  14  13   2      103.51       95.67     13.27 o 
  15  13   2      100.46      112.13     16.78 o 
  16  13   2      172.19      183.26     26.22 o 
  17  13   2      368.62      354.82     50.79 o 
   0  14   2     1506.92     1465.35     45.25 o 
   1  14   2     3524.94     3696.67     49.74 o 
   2  14   2       17.21       20.12      9.44 o 
   3  14   2      763.96      762.84     30.89 o 
   4  14   2     1237.82     1326.44     42.47 o 
   5  14   2      194.46      190.90     23.13 o 
   6  14   2      153.94      177.76     19.70 o 
   7  14   2      492.36      444.09     27.28 o 
   8  14   2      158.98      136.29     18.36 o 
   9  14   2      250.50      256.31     23.36 o 
  10  14   2      553.39      525.17     45.41 o 
  11  14   2      333.15      317.71     30.87 o 
  12  14   2      417.06      450.12     41.61 o 
  13  14   2      114.55      117.85     12.78 o 
  14  14   2      451.24      476.55     46.71 o 
  15  14   2      599.83      574.85     48.39 o 
  16  14   2      303.70      371.54     37.87 o 
   0  15   2       23.21       20.57      8.27 o 
   1  15   2      682.51      654.71     25.87 o 
   2  15   2     3296.02     3402.20     63.01 o 
   3  15   2      975.47      906.43     23.60 o 
   4  15   2      783.98      735.24     24.99 o 
   5  15   2       50.58       36.24      7.60 o 
   6  15   2      205.88      173.83     17.27 o 
   7  15   2      236.86      206.49     17.27 o 
   8  15   2      145.97      132.66     15.06 o 
   9  15   2     1316.51     1317.42     32.33 o 
  10  15   2      504.30      490.98     46.42 o 
  11  15   2        1.32       13.82     17.37 o 
  12  15   2      635.44      648.66     51.17 o 
  13  15   2      325.80      328.02     28.74 o 
  14  15   2        1.58       23.55     19.27 o 
  15  15   2       48.43       45.16     11.34 o 
  16  15   2       93.08      101.01     15.49 o 
   0  16   2       46.03       50.78     10.60 o 
   1  16   2     1400.11     1462.36     31.23 o 
   2  16   2      895.32      885.00     31.50 o 
   3  16   2     5921.48     6311.23     80.52 o 
   4  16   2      661.84      636.39     34.12 o 
   5  16   2      107.76       85.13     14.61 o 
   6  16   2      121.35      142.24     16.08 o 
   7  16   2      242.33      268.46     24.32 o 
   8  16   2      167.67      168.66     21.46 o 
   9  16   2      145.52      161.73     21.99 o 
  10  16   2      607.86      572.31     43.60 o 
  11  16   2      122.04      108.71     19.82 o 
  12  16   2      147.41      167.68     17.45 o 
  13  16   2       86.53       94.70     15.91 o 
  14  16   2      248.79      194.46     21.41 o 
  15  16   2       58.08       58.46     12.79 o 
   0  17   2       58.49       35.18     16.19 o 
   1  17   2      472.73      463.01     57.16 o 
   2  17   2      390.35      405.07     49.58 o 
   3  17   2      575.74      573.30     56.79 o 
   4  17   2      359.63      375.17     38.11 o 
   5  17   2      763.13      841.44     33.18 o 
   6  17   2       37.64       31.03      9.08 o 
   7  17   2      246.02      246.39     27.81 o 
   8  17   2      693.03      695.06     27.76 o 
   9  17   2       84.52       58.01     10.87 o 
  10  17   2      426.46      493.52     37.79 o 
  11  17   2      458.80      438.21     34.80 o 
  12  17   2      103.64      114.16     16.63 o 
  13  17   2       39.01       44.75     11.12 o 
  14  17   2       84.74      104.61     16.83 o 
   0  18   2     1754.18     1946.43     68.40 o 
   1  18   2      244.94      249.87     31.53 o 
   2  18   2      443.34      403.43     43.90 o 
   3  18   2      115.02      133.37     22.34 o 
   4  18   2       37.36       34.82     11.74 o 
   5  18   2        1.21       36.08     11.85 o 
   6  18   2      194.44      175.31     22.62 o 
   7  18   2      362.34      336.12     33.59 o 
   8  18   2      174.09      169.55     22.03 o 
   9  18   2      422.99      397.03     39.03 o 
  10  18   2       56.29       54.50     19.47 o 
  11  18   2       28.62       55.86     13.68 o 
  12  18   2      760.28      791.65     71.04 o 
  13  18   2      112.72      120.50     18.07 o 
   0  19   2       78.33       84.97     23.04 o 
   1  19   2       67.16       81.68     17.43 o 
   2  19   2      843.10      934.69     34.83 o 
   3  19   2     1679.45     1752.75     47.35 o 
   4  19   2      141.00      136.92     20.46 o 
   5  19   2      105.62       52.66     12.91 o 
   6  19   2       93.34       86.40     15.25 o 
   7  19   2      226.86      237.56     24.54 o 
   8  19   2       81.01       57.03     12.54 o 
   9  19   2      130.07      123.18     15.37 o 
  10  19   2       96.01       83.43     16.06 o 
  11  19   2      186.74      152.37     23.17 o 
  12  19   2      377.49      417.74     43.87 o 
   0  20   2       17.61       29.62     13.73 o 
   1  20   2       38.58       29.83     10.08 o 
   2  20   2      285.37      311.05     40.83 o 
   3  20   2      400.50      400.77     40.45 o 
   4  20   2     1459.49     1653.86     73.90 o 
   5  20   2      736.25      786.94     35.36 o 
   6  20   2      320.55      322.04     35.62 o 
   7  20   2      173.45      183.72     23.72 o 
   8  20   2      116.84      136.67     17.44 o 
   9  20   2      582.90      650.08     51.71 o 
  10  20   2      177.95      183.68     25.29 o 
   0  21   2      665.55      734.93     66.39 o 
   1  21   2     1287.29     1468.71     80.69 o 
   2  21   2      417.73      403.87     46.56 o 
   3  21   2      154.10      145.41     19.95 o 
   4  21   2       37.10       31.89     17.45 o 
   5  21   2      175.72      159.13     20.52 o 
   6  21   2      142.02      121.80     19.35 o 
   7  21   2       93.10      102.52     17.91 o 
   8  21   2        5.50       19.24     11.42 o 
   9  21   2      148.72      152.08     23.18 o 
   0  22   2     1068.87     1314.36     55.35 o 
   1  22   2      159.33      143.09     24.64 o 
   2  22   2      761.93      844.39     32.06 o 
   3  22   2      429.77      356.48     68.52 o 
   4  22   2       98.57       81.16     19.59 o 
   5  22   2       97.71       97.00     15.60 o 
   6  22   2       41.16       53.96     12.58 o 
   7  22   2      596.11      603.97     82.53 o 
   0  23   2     1193.88     1577.46     93.57 o 
   1  23   2       63.60       79.60     20.04 o 
   2  23   2      136.76      159.05     30.51 o 
   3  23   2      337.05      289.25     36.68 o 
   4  23   2      257.56      233.96     62.77 o 
   2   0   3     9906.10     8085.52     77.51 o 
   3   0   3     6656.03     5382.18     72.17 o 
   4   0   3    14638.09    12861.10     80.28 o 
   5   0   3     3490.36     3127.82    117.47 o 
   6   0   3    32060.90    29747.39    170.18 o 
   7   0   3      135.17       97.21     10.40 o 
   8   0   3     4867.65     4736.58     66.21 o 
   9   0   3       96.36       42.30     11.40 o 
  10   0   3      613.31      485.63     13.27 o 
  11   0   3       76.80       73.89     11.27 o 
  12   0   3      167.02      208.72     21.57 o 
  13   0   3     6141.00     6385.57     87.60 o 
  14   0   3      598.18      621.41     24.07 o 
  15   0   3     1564.52     1298.49     39.81 o 
  16   0   3      239.20      238.66     31.86 o 
  17   0   3        8.88       62.39     19.77 o 
  18   0   3      124.60      117.06     25.14 o 
  19   0   3      122.58      151.29     40.23 o 
  20   0   3       17.47       54.62     29.59 o 
   0   1   3      731.74      796.80     10.05 o 
   1   1   3     9589.69     8649.18     77.68 o 
   2   1   3    48210.36    39585.34    159.23 o 
   3   1   3     5025.79     4362.99     40.49 o 
   4   1   3     2730.78     2630.52     19.41 o 
   5   1   3    58208.21    51544.91    386.48 o 
   6   1   3     5400.24     4866.36     54.72 o 
   7   1   3    20713.62    20464.93    183.80 o 
   8   1   3     4650.55     5302.75     49.94 o 
   9   1   3     1645.85     1858.40     21.44 o 
  10   1   3     2858.29     2944.14     25.25 o 
  11   1   3      734.73      781.23     15.55 o 
  12   1   3     4980.99     5156.17     57.42 o 
  13   1   3     2655.00     2745.59     31.30 o 
  14   1   3      401.32      395.33     29.21 o 
  15   1   3     1941.09     1597.91     26.00 o 
  16   1   3      567.29      497.74     45.12 o 
  17   1   3     1880.33     1911.33     36.28 o 
  18   1   3       83.36       58.10     11.39 o 
  19   1   3      134.90       98.93     20.40 o 
  20   1   3      401.38      405.05     54.00 o 
   1   2   3    49038.36    41766.60    341.79 o 
   3   2   3    29899.01    24852.91    156.48 o 
   4   2   3    34136.18    28550.09    134.77 o 
   5   2   3    47036.00    43018.94    204.46 o 
   6   2   3     7177.32     6642.88     58.53 o 
   7   2   3    29352.43    29354.27    350.92 o 
   8   2   3     1896.45     2103.54     27.55 o 
   9   2   3     1924.60     2086.31     26.49 o 
  10   2   3     1522.64     1442.67     18.42 o 
  11   2   3     1876.83     2069.19     34.92 o 
  12   2   3     4298.79     4211.74     45.71 o 
  13   2   3     1086.43     1116.84     17.61 o 
  14   2   3     4344.98     4002.02     51.20 o 
  15   2   3      628.12      581.69     27.81 o 
  16   2   3     1443.71     1396.61     38.05 o 
  17   2   3     1115.09     1151.63     31.06 o 
  18   2   3      212.25      262.58     31.42 o 
  19   2   3      989.02     1077.70     38.43 o 
  20   2   3      367.96      424.69     52.24 o 
   0   3   3      144.07      100.74      4.90 o 
   1   3   3    64124.12    58630.45    336.17 o 
   2   3   3    59347.79    50902.50    185.81 o 
   3   3   3      905.43      796.11      8.65 o 
   4   3   3    17699.09    15524.55    132.96 o 
   5   3   3     2617.95     2619.23     14.49 o 
   6   3   3    47744.98    42934.38    246.58 o 
   7   3   3     5946.67     5593.04     63.60 o 
   8   3   3     2817.87     3519.35     35.13 o 
   9   3   3     2362.37     2039.83     24.64 o 
  10   3   3     3249.40     3587.09     42.58 o 
  11   3   3     1506.84     1496.14     17.26 o 
  12   3   3     4365.47     4547.28     46.89 o 
  13   3   3      412.93      355.39     29.32 o 
  14   3   3      188.70      165.55     14.97 o 
  15   3   3     1343.64     1062.00     27.83 o 
  16   3   3      223.05      195.55     15.89 o 
  17   3   3      550.87      497.64     39.79 o 
  18   3   3      494.25      588.11     50.57 o 
  19   3   3      247.34      175.91     26.57 o 
  20   3   3      587.64      670.14     84.69 o 
   0   4   3     8671.64     8166.04     98.85 o 
   1   4   3    64048.55    55726.82    291.66 o 
   2   4   3    39203.82    35395.94    324.68 o 
   3   4   3     2014.27     1889.52     24.00 o 
   4   4   3     2514.29     2294.96     21.06 o 
   5   4   3     3852.47     3509.40     31.90 o 
   6   4   3     7039.67     6855.39     80.82 o 
   7   4   3     9079.19     8913.60     86.50 o 
   8   4   3     7791.79     7826.49     54.26 o 
   9   4   3     1325.08     1181.85     21.18 o 
  10   4   3     1437.65     1437.24     30.57 o 
  11   4   3     2867.83     2616.06     33.02 o 
  12   4   3     1348.42     1310.38     18.42 o 
  13   4   3    14483.79    15279.93    148.05 o 
  14   4   3     1801.59     1919.68     38.32 o 
  15   4   3     2534.84     2336.81     41.54 o 
  16   4   3      519.00      481.17     25.63 o 
  17   4   3      321.82      295.69     31.90 o 
  18   4   3      116.70      116.98     23.46 o 
  19   4   3      130.41      137.10     21.95 o 
  20   4   3     1128.29     1510.91    105.92 o 
   0   5   3    78657.55    69627.59    715.85 o 
   1   5   3    39576.77    34696.44    183.46 o 
   2   5   3     5836.69     5352.40     59.36 o 
   3   5   3     5930.07     5469.48     72.85 o 
   4   5   3    35211.64    33191.67    292.34 o 
   5   5   3     3286.90     3531.99     41.67 o 
   6   5   3     8137.37     8101.02    107.74 o 
   7   5   3      237.68      309.87     14.20 o 
   8   5   3     4869.40     5503.37     50.53 o 
   9   5   3      477.54      429.69     17.98 o 
  10   5   3     3110.96     3178.18     47.32 o 
  11   5   3     3229.26     3169.54     34.55 o 
  12   5   3     1292.68     1331.90     21.10 o 
  13   5   3      588.99      619.93     36.49 o 
  14   5   3     1049.80      874.94     21.93 o 
  15   5   3     1867.14     1810.66     32.87 o 
  16   5   3      614.50      517.75     45.18 o 
  17   5   3     1054.09     1074.41     28.18 o 
  18   5   3      248.68      260.81     30.41 o 
  19   5   3      917.04     1098.02     51.88 o 
  20   5   3      501.73      555.40     65.58 o 
   0   6   3    74242.23    69127.43    618.82 o 
   1   6   3     2135.90     1898.91     17.75 o 
   2   6   3     6808.38     6915.98     92.55 o 
   3   6   3      858.63     1012.89     16.35 o 
   4   6   3    16288.54    15145.63    163.54 o 
   5   6   3     9867.42    10549.68    150.64 o 
   6   6   3     9459.74     9123.81    107.65 o 
   7   6   3     4739.08     4375.62     61.65 o 
   8   6   3      958.14      889.79     12.58 o 
   9   6   3     1184.50     1276.53     19.59 o 
  10   6   3     2595.27     2499.76     33.33 o 
  11   6   3     1723.32     1626.03     25.36 o 
  12   6   3    10266.91    10733.20     86.07 o 
  13   6   3     2697.71     2679.47     49.20 o 
  14   6   3     4701.43     4745.33     64.83 o 
  15   6   3       62.62       48.16      9.05 o 
  16   6   3      203.99      156.37     15.87 o 
  17   6   3      131.50       94.27     14.42 o 
  18   6   3     1047.77     1060.53     47.76 o 
  19   6   3      633.12      562.35     69.33 o 
  20   6   3      496.91      486.84     56.73 o 
   0   7   3     3854.56     3635.73     44.03 o 
   1   7   3      406.77      373.79     11.10 o 
   2   7   3     3834.13     4066.43     37.90 o 
   3   7   3      515.64      609.68      9.50 o 
   4   7   3    13012.99    13465.66    241.90 o 
   5   7   3     4915.33     5213.78     52.87 o 
   6   7   3     5509.66     5706.85     64.95 o 
   7   7   3     6808.87     7135.90     61.80 o 
   8   7   3     1655.59     1604.04     32.24 o 
   9   7   3     1306.09     1268.56     18.90 o 
  10   7   3      724.92      790.93     16.83 o 
  11   7   3     6481.03     6453.22     93.86 o 
  12   7   3     7018.95     6930.75     68.33 o 
  13   7   3    13639.58    14297.11    182.06 o 
  14   7   3      644.19      602.84     39.74 o 
  15   7   3     2210.33     2240.61     31.40 o 
  16   7   3       42.53       44.66     10.84 o 
  17   7   3      200.53      185.49     20.93 o 
  18   7   3       18.46       51.32     11.71 o 
  19   7   3       43.76       15.63     16.80 o 
   0   8   3     3283.57     3068.88     65.66 o 
   1   8   3     5156.04     5408.91     58.37 o 
   2   8   3     1067.37     1235.15     16.36 o 
   3   8   3    26501.18    26293.33    352.70 o 
   4   8   3     3526.60     4195.45     44.81 o 
   5   8   3     6957.55     7888.98     50.35 o 
   6   8   3     2451.68     2345.36     31.46 o 
   7   8   3     2142.11     2337.76     30.64 o 
   8   8   3      501.33      423.04     15.21 o 
   9   8   3     1820.92     1854.41     25.20 o 
  10   8   3    11767.99    12402.66    113.59 o 
  11   8   3      722.81      622.63     27.24 o 
  12   8   3     4816.27     4947.55     68.92 o 
  13   8   3     6902.66     7166.16     94.27 o 
  14   8   3      462.14      409.82     31.15 o 
  15   8   3      123.36      122.28     11.81 o 
  16   8   3      100.29       72.61     13.98 o 
  17   8   3      214.47      263.03     28.14 o 
  18   8   3        4.64       23.92     18.98 o 
  19   8   3      902.37     1016.93     58.47 o 
   0   9   3     3461.82     3170.31     60.83 o 
   1   9   3    11204.33    10932.23    145.58 o 
   2   9   3    11872.79    12304.47    170.19 o 
   3   9   3     1668.75     1861.36     28.39 o 
   4   9   3     1247.69     1324.12     22.84 o 
   5   9   3     1068.26     1331.52     18.93 o 
   6   9   3      317.36      380.78     14.07 o 
   7   9   3      298.73      294.07     19.85 o 
   8   9   3      227.27      227.87     18.38 o 
   9   9   3     1187.26     1155.12     22.14 o 
  10   9   3     7062.07     7034.55     63.64 o 
  11   9   3     9613.84     9764.74     75.72 o 
  12   9   3      783.27      793.68     24.25 o 
  13   9   3      624.74      642.83     44.40 o 
  14   9   3     1722.41     1860.63     26.78 o 
  15   9   3      488.07      493.59     35.85 o 
  16   9   3     1404.29     1553.01     53.59 o 
  17   9   3        6.57       42.45     11.58 o 
  18   9   3      131.49      149.70     23.54 o 
  19   9   3      467.92      379.16     54.15 o 
   0  10   3       21.53       14.93      4.79 o 
   1  10   3     2220.47     2082.10     25.85 o 
   2  10   3    24448.18    26276.80    162.32 o 
   3  10   3     6319.47     6835.33     65.45 o 
   4  10   3      297.33      311.98     18.30 o 
   5  10   3     4405.59     4930.88     50.63 o 
   6  10   3      410.00      456.97     14.84 o 
   7  10   3     1749.09     1959.15     25.08 o 
   8  10   3     3237.27     3454.89     43.15 o 
   9  10   3      317.25      305.30     24.60 o 
  10  10   3     3528.45     3832.64     57.91 o 
  11  10   3     4638.38     4643.72     52.17 o 
  12  10   3     3975.58     4102.56     71.02 o 
  13  10   3      518.54      500.75     35.58 o 
  14  10   3      147.95      140.96     14.98 o 
  15  10   3      326.84      331.69     32.39 o 
  16  10   3      438.67      399.49     48.38 o 
  17  10   3       53.61       52.72     12.50 o 
  18  10   3     1905.24     2274.68     57.91 o 
   0  11   3        0.00       11.60      7.31 o 
   1  11   3        4.00        7.93      7.94 o 
   2  11   3      655.88      605.71     12.63 o 
   3  11   3      729.64      795.14     22.10 o 
   4  11   3     2925.36     3040.62     40.23 o 
   5  11   3      847.30      954.46     24.40 o 
   6  11   3     2209.41     2517.88     34.19 o 
   7  11   3     1167.11     1243.69     26.37 o 
   8  11   3     2709.29     2801.92     34.12 o 
   9  11   3     3351.36     3488.70     51.32 o 
  10  11   3    13777.77    14809.25    221.94 o 
  11  11   3     1394.94     1265.60     28.61 o 
  12  11   3     2351.47     2480.74     50.64 o 
  13  11   3     1372.10     1363.79     29.33 o 
  14  11   3      340.20      318.35     25.60 o 
  15  11   3       63.12       78.06     14.00 o 
  16  11   3       74.45       72.21     15.05 o 
  17  11   3     1021.23     1175.20     36.39 o 
  18  11   3      363.51      303.61     34.51 o 
   0  12   3     3058.29     3152.31     69.22 o 
   1  12   3     3001.31     3229.40     46.00 o 
   2  12   3      108.49      143.93     15.61 o 
   3  12   3     6217.89     6290.54     72.87 o 
   4  12   3     1114.32      995.52     38.00 o 
   5  12   3     2118.50     2081.12     30.99 o 
   6  12   3      527.93      460.61     26.43 o 
   7  12   3     1363.20     1365.88     21.08 o 
   8  12   3      110.11       99.53     11.61 o 
   9  12   3      782.80      884.76     43.63 o 
  10  12   3     5287.69     5395.02     74.96 o 
  11  12   3     2415.63     2244.13     47.34 o 
  12  12   3      430.22      428.86     32.52 o 
  13  12   3      547.87      498.03     43.20 o 
  14  12   3       33.40       32.13      8.97 o 
  15  12   3      211.64      171.58     21.59 o 
  16  12   3      179.47      164.95     18.65 o 
  17  12   3      852.67      963.71     65.66 o 
   0  13   3     1085.08     1145.81     41.12 o 
   1  13   3     2074.56     2107.37     50.60 o 
   2  13   3     5853.23     6086.65     80.53 o 
   3  13   3      411.90      404.38     24.31 o 
   4  13   3      646.15      683.62     18.64 o 
   5  13   3     3836.54     3856.11     67.23 o 
   6  13   3      179.08      133.60     16.38 o 
   7  13   3     1255.24     1186.79     21.19 o 
   8  13   3     1110.11     1134.64     22.20 o 
   9  13   3     1234.17     1166.44     36.93 o 
  10  13   3     2819.99     2730.16     45.49 o 
  11  13   3     1329.72     1263.16     26.57 o 
  12  13   3      527.63      556.52     47.52 o 
  13  13   3      228.44      250.87     23.31 o 
  14  13   3       63.61       88.76     13.58 o 
  15  13   3      110.32      107.77     16.66 o 
  16  13   3      212.40      208.54     25.18 o 
  17  13   3      433.72      464.15     57.91 o 
   0  14   3     4419.59     4819.87     79.40 o 
   1  14   3     3606.59     3895.87     52.80 o 
   2  14   3      152.05       87.71     28.49 o 
   3  14   3     1724.34     1633.50     46.58 o 
   4  14   3     3049.02     3245.34     42.22 o 
   5  14   3     1149.82     1001.47     22.34 o 
   6  14   3      894.46      901.56     26.27 o 
   7  14   3      850.96      830.29     25.24 o 
   8  14   3     2235.60     2164.22     45.83 o 
   9  14   3      502.18      495.54     46.17 o 
  10  14   3      242.44      199.24     22.85 o 
  11  14   3      320.76      393.00     34.83 o 
  12  14   3     1369.34     1531.45     47.80 o 
  13  14   3       71.87       85.60     11.38 o 
  14  14   3      688.14      712.30     50.32 o 
  15  14   3      144.38      135.63     19.89 o 
  16  14   3      196.84      182.11     26.12 o 
   0  15   3       90.11       99.23     18.00 o 
   1  15   3      731.94      742.65     20.94 o 
   2  15   3     6772.73     7095.56     77.20 o 
   3  15   3       56.30       36.44     10.15 o 
   4  15   3      695.07      700.66     19.53 o 
   5  15   3      155.00      137.11     14.79 o 
   6  15   3      483.62      436.07     32.99 o 
   7  15   3      278.33      312.22     28.04 o 
   8  15   3       38.87       34.18     13.30 o 
   9  15   3     1767.16     1731.64     31.20 o 
  10  15   3     2253.68     2475.69     58.11 o 
  11  15   3     1210.20     1384.06     42.64 o 
  12  15   3      482.98      455.73     42.93 o 
  13  15   3      414.58      386.55     30.31 o 
  14  15   3      142.73      150.53     17.91 o 
  15  15   3       58.64       66.58     21.79 o 
   0  16   3       16.59       -0.38     14.25 o 
   1  16   3     3450.18     3671.46     67.60 o 
   2  16   3     4583.76     5002.26     75.44 o 
   3  16   3     3061.32     3130.45     87.96 o 
   4  16   3      916.34      823.24     21.09 o 
   5  16   3      254.29      218.44     23.54 o 
   6  16   3     1485.97     1481.68     32.30 o 
   7  16   3      404.79      507.68     34.46 o 
   8  16   3      230.88      203.13     19.47 o 
   9  16   3       65.50       68.10     10.88 o 
  10  16   3      550.31      519.39     40.39 o 
  11  16   3       36.88       56.43     13.03 o 
  12  16   3      492.81      545.20     47.39 o 
  13  16   3      822.59      741.71     63.96 o 
  14  16   3      220.92      245.19     27.98 o 
  15  16   3       41.82       52.99     11.77 o 
   0  17   3     2393.06     2468.95     61.23 o 
   1  17   3      494.35      435.92     55.00 o 
   2  17   3       54.18       50.40     17.31 o 
   3  17   3     1586.41     1621.62     40.00 o 
   4  17   3     1135.17     1290.55     35.67 o 
   5  17   3       29.13       35.69      9.23 o 
   6  17   3      293.06      220.82     24.81 o 
   7  17   3      109.20       91.31     12.29 o 
   8  17   3      193.70      204.82     21.85 o 
   9  17   3      365.13      328.02     30.58 o 
  10  17   3     1274.25     1209.62     30.92 o 
  11  17   3      123.71      123.11     15.73 o 
  12  17   3      140.46      130.76     17.56 o 
  13  17   3      281.43      318.62     30.94 o 
  14  17   3      281.24      260.94     31.82 o 
   0  18   3     1304.86     1432.18     40.71 o 
   1  18   3      375.28      344.52     37.24 o 
   2  18   3     1382.01     1391.04     59.28 o 
   3  18   3     1429.38     1454.43     44.82 o 
   4  18   3      705.97      675.82     30.79 o 
   5  18   3       50.18       57.76     18.02 o 
   6  18   3      469.39      427.61     41.15 o 
   7  18   3      337.65      319.10     31.64 o 
   8  18   3      184.31      162.40     15.73 o 
   9  18   3      704.88      661.95     55.69 o 
  10  18   3      135.22      143.21     20.30 o 
  11  18   3       66.23       62.57     11.65 o 
  12  18   3      671.62      719.09     64.33 o 
  13  18   3     1078.14     1233.94     38.43 o 
   0  19   3      343.79      404.69     87.81 o 
   1  19   3      237.61      224.25     26.85 o 
   2  19   3     1580.29     1611.89     30.55 o 
   3  19   3      481.80      466.55     56.90 o 
   4  19   3      467.61      482.56     54.38 o 
   5  19   3      594.81      544.31     35.03 o 
   6  19   3      139.58      188.86     22.98 o 
   7  19   3      397.20      396.34     38.69 o 
   8  19   3      444.19      451.55     47.67 o 
   9  19   3      161.12      152.36     18.80 o 
  10  19   3       26.55       36.78     13.42 o 
  11  19   3        7.14       41.84     11.43 o 
  12  19   3       30.50       37.86     13.24 o 
   0  20   3       70.46       62.93     43.30 o 
   1  20   3      184.10      212.37     28.37 o 
   2  20   3      169.12      138.22     21.87 o 
   3  20   3      156.50      166.95     22.86 o 
   4  20   3     1594.60     1664.26     35.58 o 
   5  20   3      427.27      392.92     42.31 o 
   6  20   3      299.33      231.98     32.16 o 
   7  20   3       28.10       30.34      8.22 o 
   8  20   3      415.01      389.51     46.62 o 
   9  20   3      160.43      201.32     24.31 o 
  10  20   3      217.01      212.12     30.17 o 
   0  21   3      271.40      259.67     77.19 o 
   1  21   3      650.21      654.29     83.43 o 
   2  21   3      348.95      349.96     52.04 o 
   3  21   3      196.89      205.58     30.96 o 
   4  21   3       53.45       52.71     13.69 o 
   5  21   3       29.71       35.41     10.61 o 
   6  21   3       48.98       45.16     12.43 o 
   7  21   3      179.47      142.70     23.22 o 
   8  21   3       29.19       22.22     11.25 o 
   9  21   3      109.43      116.29     22.72 o 
   0  22   3      316.07      284.68     60.03 o 
   1  22   3        7.61       13.73     12.73 o 
   2  22   3      153.45      198.07     31.07 o 
   3  22   3      342.60      313.38     35.23 o 
   4  22   3      106.46       86.38     17.29 o 
   5  22   3       99.55       70.54     16.76 o 
   6  22   3       33.91       52.87     15.07 o 
   7  22   3      278.61      257.85     48.77 o 
   0  23   3      200.91      129.45     35.94 o 
   1  23   3      251.83      288.66     42.06 o 
   2  23   3       83.26       56.72     17.94 o 
   3  23   3       32.27       26.25     10.60 o 
   0   0   4      825.83      798.83      9.57 o 
   1   0   4      160.71      129.62      3.58 o 
   2   0   4      597.11      553.13     11.25 o 
   3   0   4      622.31      628.84     12.47 o 
   4   0   4      538.62      516.23      9.19 o 
   5   0   4      433.35      428.54      7.74 o 
   6   0   4      921.38      898.74     13.13 o 
   7   0   4        3.36       12.61      4.75 o 
   8   0   4      525.52      525.38     19.21 o 
   9   0   4      108.81      121.64     11.55 o 
  10   0   4        0.60        5.29      5.30 o 
  11   0   4       73.93       60.46      8.63 o 
  12   0   4       34.02       50.92      9.44 o 
  13   0   4       14.93       28.65     12.52 o 
  14   0   4        6.69       25.72      9.27 o 
  15   0   4       37.99       33.35     11.01 o 
  16   0   4       28.32       25.11     13.95 o 
  17   0   4        6.75       -0.45     17.13 o 
  18   0   4       18.59       42.59     24.22 o 
  19   0   4       22.67       45.46     17.46 o 
  20   0   4        1.32       -7.54     18.93 o 
   0   1   4      500.14      476.84      5.31 o 
   1   1   4     1386.68     1263.22     12.22 o 
   2   1   4      653.40      589.57     10.94 o 
   3   1   4      850.76      804.43     12.53 o 
   4   1   4      243.61      226.99      9.55 o 
   5   1   4     1832.35     1741.35     18.41 o 
   6   1   4      142.06      149.16      7.64 o 
   7   1   4      789.68      917.56     11.82 o 
   8   1   4      268.08      277.74     12.04 o 
   9   1   4       31.69       40.48      5.53 o 
  10   1   4       36.17       39.22      5.07 o 
  11   1   4      137.26      132.38     11.50 o 
  12   1   4       41.62       37.73      6.03 o 
  13   1   4      935.59      919.68     15.25 o 
  14   1   4      110.62      115.56     15.98 o 
  15   1   4      200.12      196.61     20.16 o 
  16   1   4      100.48       87.68     10.83 o 
  17   1   4       87.22      110.61     16.15 o 
  18   1   4       24.47       25.10     11.37 o 
  19   1   4       15.18       48.43     13.19 o 
  20   1   4       29.30       52.32     17.48 o 
   0   2   4       35.28       38.84      2.83 o 
   1   2   4      349.40      321.17      4.07 o 
   2   2   4      958.31      884.81      9.86 o 
   3   2   4      223.57      210.92      7.91 o 
   4   2   4        3.67        8.48      2.87 o 
   5   2   4      167.91      160.03     14.84 o 
   6   2   4       57.56       60.44      5.34 o 
   7   2   4      194.52      218.11     14.35 o 
   8   2   4      230.95      269.87      8.75 o 
   9   2   4       85.78      105.02      8.22 o 
  10   2   4       41.21       48.24      6.97 o 
  11   2   4      270.37      283.20     16.30 o 
  12   2   4       64.52       54.19      6.37 o 
  13   2   4       34.64       31.74     10.44 o 
  14   2   4      107.51       88.80     13.11 o 
  15   2   4       51.55       33.68     14.25 o 
  16   2   4       30.59       21.05     11.68 o 
  17   2   4      488.51      497.58     51.39 o 
  18   2   4       20.44       42.60     11.08 o 
  19   2   4       40.35       36.89     12.32 o 
  20   2   4      109.78       85.53     18.13 o 
   0   3   4      538.59      487.78      9.55 o 
   1   3   4      201.77      197.44      4.59 o 
   2   3   4     2636.78     2543.95     22.83 o 
   3   3   4      184.05      161.42      4.18 o 
   4   3   4      127.91      129.52      9.48 o 
   5   3   4      202.24      191.55      7.71 o 
   6   3   4      393.63      401.20     18.04 o 
   7   3   4       79.93       75.58      6.35 o 
   8   3   4       94.30      102.44      8.62 o 
   9   3   4      499.44      484.39     12.54 o 
  10   3   4       75.65       79.98      6.98 o 
  11   3   4       95.17      101.06      8.55 o 
  12   3   4      648.21      626.74     16.67 o 
  13   3   4       42.09       41.67      7.03 o 
  14   3   4       80.48       84.24      9.95 o 
  15   3   4      123.90      122.08     17.27 o 
  16   3   4      120.50      107.03     10.48 o 
  17   3   4       55.59       54.12     10.52 o 
  18   3   4      236.29      189.42     32.75 o 
  19   3   4      140.73      184.98     24.27 o 
  20   3   4       33.94       15.36     14.37 o 
   0   4   4     6226.88     5422.02    131.24 o 
   1   4   4      371.64      354.28     13.86 o 
   2   4   4     2252.37     2210.48     13.08 o 
   3   4   4       54.72       48.72      4.10 o 
   4   4   4      256.37      272.21      6.53 o 
   5   4   4      177.43      177.66     16.07 o 
   6   4   4      476.31      448.60      8.38 o 
   7   4   4      323.10      312.85      8.92 o 
   8   4   4       14.64       19.03      3.63 o 
   9   4   4      111.42      111.86     11.27 o 
  10   4   4       21.72       20.41      4.46 o 
  11   4   4       82.28      103.54      9.65 o 
  12   4   4      703.26      640.96     13.36 o 
  13   4   4      653.82      631.22     48.22 o 
  14   4   4     1589.02     1588.83     32.34 o 
  15   4   4        4.79       14.42      7.68 o 
  16   4   4       82.38       97.04     11.22 o 
  17   4   4       42.67       58.17     10.82 o 
  18   4   4      242.97      281.49     26.61 o 
  19   4   4       31.98       27.19     11.71 o 
  20   4   4       45.45       62.26     14.98 o 
   0   5   4      595.34      622.65     26.68 o 
   1   5   4     1673.66     1623.93     17.04 o 
   2   5   4     1042.58     1020.49     10.49 o 
   3   5   4      980.91      943.43     13.72 o 
   4   5   4      354.69      370.52     12.28 o 
   5   5   4      119.14      123.51      8.53 o 
   6   5   4      561.21      518.78     14.03 o 
   7   5   4      548.79      555.76     11.87 o 
   8   5   4      502.60      546.62     18.36 o 
   9   5   4      391.59      416.99     16.22 o 
  10   5   4      160.34      155.18     12.16 o 
  11   5   4       42.04       40.56      5.77 o 
  12   5   4      416.50      459.36     24.17 o 
  13   5   4      284.89      289.75     23.13 o 
  14   5   4      397.55      370.64     28.25 o 
  15   5   4      263.89      262.30     24.36 o 
  16   5   4       55.55       52.97     10.81 o 
  17   5   4      105.76      108.94     13.30 o 
  18   5   4       56.09       60.49     15.58 o 
  19   5   4       79.24       65.81     15.45 o 
  20   5   4       48.64       53.97     15.57 o 
   0   6   4     1456.37     1672.98     23.32 o 
   1   6   4       33.32       26.92      5.03 o 
   2   6   4      128.80      147.59      7.38 o 
   3   6   4      470.89      489.26      9.47 o 
   4   6   4     1179.42     1079.36     14.58 o 
   5   6   4      396.01      401.16     11.13 o 
   6   6   4      417.31      453.97     84.12 o 
   7   6   4      416.86      414.30      8.16 o 
   8   6   4      296.82      283.33     11.76 o 
   9   6   4        0.87        5.91      5.07 o 
  10   6   4      361.48      346.58     18.26 o 
  11   6   4       14.24       19.15      5.90 o 
  12   6   4     1516.04     1557.94     37.87 o 
  13   6   4       88.27       76.73     12.42 o 
  14   6   4      158.59      141.91     15.19 o 
  15   6   4       51.85       52.12     12.12 o 
  16   6   4        1.55        4.94      9.39 o 
  17   6   4      247.11      299.12     31.94 o 
  18   6   4       98.32       80.50     15.72 o 
  19   6   4       93.93       98.68     18.58 o 
  20   6   4       27.54       23.61     13.43 o 
   0   7   4       31.52       20.56      5.61 o 
   1   7   4      218.59      208.03      6.61 o 
   2   7   4      533.28      560.11     11.27 o 
   3   7   4        3.02        5.01      3.82 o 
   4   7   4      701.72      712.12     13.90 o 
   5   7   4     1295.83     1347.60     20.20 o 
   6   7   4      273.32      291.97     15.41 o 
   7   7   4      810.01      831.02     13.16 o 
   8   7   4      108.78      134.62     13.52 o 
   9   7   4       33.02       26.15      5.61 o 
  10   7   4       70.89       75.25      7.37 o 
  11   7   4      203.80      216.96     18.03 o 
  12   7   4     1441.81     1452.48     44.53 o 
  13   7   4      536.47      497.66     56.85 o 
  14   7   4       19.38       15.72      8.43 o 
  15   7   4      176.32      161.40     24.10 o 
  16   7   4        8.13       26.40      9.69 o 
  17   7   4      140.22      119.62     14.30 o 
  18   7   4       13.73       25.22     15.85 o 
  19   7   4        6.18       36.30     17.89 o 
   0   8   4      547.68      563.78     33.77 o 
   1   8   4      608.13      581.01     10.67 o 
   2   8   4      549.80      598.69     11.64 o 
   3   8   4     1136.12     1244.25     17.19 o 
   4   8   4      256.30      315.06     13.15 o 
   5   8   4      523.24      528.93     11.30 o 
   6   8   4       31.08       30.10      6.28 o 
   7   8   4      206.82      211.18     17.91 o 
   8   8   4      229.13      262.98     25.21 o 
   9   8   4      260.20      246.59     20.02 o 
  10   8   4      729.60      714.16    112.22 o 
  11   8   4      109.51      110.51     11.33 o 
  12   8   4      764.15      825.35     34.80 o 
  13   8   4      900.65      975.19     34.03 o 
  14   8   4      774.98      745.53     39.87 o 
  15   8   4       22.93       20.43      9.87 o 
  16   8   4       92.89       87.18     15.76 o 
  17   8   4        5.13       14.96     11.58 o 
  18   8   4       74.45       62.63     15.65 o 
  19   8   4      264.42      311.66     30.27 o 
   0   9   4     1641.87     1928.10     66.44 o 
   1   9   4      905.87      912.52     18.20 o 
   2   9   4     1885.10     2021.71     27.36 o 
   3   9   4      217.93      244.05      9.64 o 
   4   9   4      334.90      337.35     11.72 o 
   5   9   4       95.70       99.97     10.52 o 
   6   9   4      193.35      220.25     20.13 o 
   7   9   4      131.01      139.42     15.72 o 
   8   9   4      251.93      258.22     17.49 o 
   9   9   4      244.53      239.72     20.77 o 
  10   9   4      294.06      285.10     21.64 o 
  11   9   4      662.11      637.89     29.94 o 
  12   9   4      413.98      383.70     28.21 o 
  13   9   4      251.02      221.45     18.31 o 
  14   9   4      592.84      531.19     44.48 o 
  15   9   4       71.29       66.92     10.65 o 
  16   9   4      181.70      176.66     18.34 o 
  17   9   4      100.10      117.86     18.77 o 
  18   9   4        7.41       29.27     18.16 o 
  19   9   4      165.55      158.12     19.95 o 
   0  10   4      234.15      219.86     17.67 o 
   1  10   4      757.66      830.69     13.66 o 
   2  10   4     1364.41     1483.84     27.42 o 
   3  10   4     1648.82     1762.69     23.64 o 
   4  10   4      129.23      151.22     15.26 o 
   5  10   4      237.74      275.06     18.14 o 
   6  10   4       84.81      107.46     11.77 o 
   7  10   4      146.95      178.88     13.30 o 
   8  10   4       45.75       61.18      9.11 o 
   9  10   4       55.32       43.97      7.77 o 
  10  10   4       35.83       30.97      9.19 o 
  11  10   4      880.90      815.30     25.81 o 
  12  10   4      301.72      349.68     26.28 o 
  13  10   4      247.15      260.63     20.95 o 
  14  10   4       54.72       48.13     11.37 o 
  15  10   4      427.32      395.74     37.82 o 
  16  10   4      110.60       89.62     13.70 o 
  17  10   4       71.20       70.14     13.50 o 
  18  10   4      191.17      160.19     23.83 o 
   0  11   4        1.82        8.85      6.79 o 
   1  11   4       40.12       35.51      8.14 o 
   2  11   4       86.24       84.06     11.51 o 
   3  11   4       84.93       80.90      9.73 o 
   4  11   4      382.30      376.53     15.53 o 
   5  11   4      221.48      240.92     16.39 o 
   6  11   4      235.19      280.82     26.89 o 
   7  11   4      436.76      462.71     22.95 o 
   8  11   4      552.04      556.36     23.95 o 
   9  11   4      188.43      163.70     13.00 o 
  10  11   4     1682.20     1600.31     41.84 o 
  11  11   4     1169.94     1164.20     25.29 o 
  12  11   4      600.96      592.90     38.45 o 
  13  11   4      580.97      546.16     39.88 o 
  14  11   4      288.71      282.17     22.84 o 
  15  11   4        0.44        7.94     10.52 o 
  16  11   4       63.55       53.94     13.81 o 
  17  11   4      235.50      220.65     22.78 o 
  18  11   4       30.34       40.04     12.38 o 
   0  12   4     2462.44     2521.20     63.99 o 
   1  12   4      546.33      624.08     18.95 o 
   2  12   4      159.77      164.96     21.16 o 
   3  12   4      737.16      743.31     22.05 o 
   4  12   4       43.12       28.63      7.31 o 
   5  12   4      625.93      656.91     16.71 o 
   6  12   4      693.72      700.33     19.68 o 
   7  12   4      399.99      384.97     23.76 o 
   8  12   4      427.76      427.85     22.83 o 
   9  12   4      406.56      433.20     29.85 o 
  10  12   4      830.41      836.34     33.89 o 
  11  12   4      456.41      414.85     34.41 o 
  12  12   4      140.32      133.66     21.33 o 
  13  12   4      262.74      285.98     23.96 o 
  14  12   4      167.57      172.25     16.30 o 
  15  12   4      242.81      244.92     24.70 o 
  16  12   4      124.65      163.56     22.38 o 
  17  12   4      122.46       83.43     23.04 o 
   0  13   4      505.78      474.71     29.23 o 
   1  13   4      236.58      235.53     25.02 o 
   2  13   4     1693.65     1732.63     29.33 o 
   3  13   4      583.80      565.71     19.70 o 
   4  13   4      611.45      538.02     37.02 o 
   5  13   4      448.80      439.21     38.12 o 
   6  13   4      949.21      984.96     33.06 o 
   7  13   4      103.21       88.82     12.01 o 
   8  13   4      402.89      423.22     22.25 o 
   9  13   4       30.35       13.85     10.38 o 
  10  13   4      239.72      245.48     24.52 o 
  11  13   4      162.50      166.60     18.75 o 
  12  13   4      203.26      198.42     24.25 o 
  13  13   4      153.22      172.21     16.93 o 
  14  13   4       13.81       22.29     15.30 o 
  15  13   4       68.82       52.10     11.28 o 
  16  13   4       43.86       46.35     12.15 o 
  17  13   4      122.27      121.72     21.38 o 
   0  14   4      816.06      845.60     24.21 o 
   1  14   4      674.36      680.14     21.45 o 
   2  14   4      234.95      194.94     26.35 o 
   3  14   4      190.39      180.57     20.42 o 
   4  14   4     1293.68     1347.63     44.82 o 
   5  14   4      860.27      861.27     23.93 o 
   6  14   4        3.82        9.08      9.35 o 
   7  14   4      113.27       87.12     11.40 o 
   8  14   4      757.77      718.80     35.17 o 
   9  14   4      257.76      276.07     28.72 o 
  10  14   4      161.61      178.21     19.23 o 
  11  14   4       99.19       79.76     13.28 o 
  12  14   4       91.07       61.41     10.52 o 
  13  14   4        6.84       19.59     10.92 o 
  14  14   4      337.49      298.04     33.15 o 
  15  14   4       92.32      101.32     16.81 o 
  16  14   4       50.14       60.30     12.99 o 
   0  15   4      224.26      213.61     30.22 o 
   1  15   4      136.77      138.70     14.72 o 
   2  15   4     1948.22     1981.27     33.22 o 
   3  15   4      217.78      192.03     23.09 o 
   4  15   4      490.58      473.19     28.89 o 
   5  15   4      294.67      277.64     32.09 o 
   6  15   4       97.40       60.25     13.77 o 
   7  15   4      119.03      109.19     14.07 o 
   8  15   4       59.10       47.87     10.58 o 
   9  15   4      747.37      725.22     43.69 o 
  10  15   4      178.33      157.06     18.92 o 
  11  15   4     1094.34     1178.13     44.36 o 
  12  15   4      468.30      434.76     38.18 o 
  13  15   4      140.63      149.78     16.57 o 
  14  15   4        0.02      -12.12     15.34 o 
  15  15   4       29.41       59.91     21.90 o 
   0  16   4        8.67       11.94     10.61 o 
   1  16   4      698.37      758.41     36.42 o 
   2  16   4     1442.15     1510.50     39.41 o 
   3  16   4     2067.80     2086.88     51.93 o 
   4  16   4      169.34      156.06     19.74 o 
   5  16   4      426.64      376.77     40.73 o 
   6  16   4     1193.11     1305.19     34.24 o 
   7  16   4       35.69       32.20      9.54 o 
   8  16   4      561.32      486.11     47.81 o 
   9  16   4       30.33       31.54      9.55 o 
  10  16   4      264.11      247.75     24.92 o 
  11  16   4      153.30      175.08     17.93 o 
  12  16   4       56.17       71.00     13.71 o 
  13  16   4      147.02      157.27     18.33 o 
  14  16   4      181.15      205.44     21.21 o 
  15  16   4        7.24       34.84     11.32 o 
   0  17   4     1480.35     1467.50     34.03 o 
   1  17   4      301.16      275.43     26.45 o 
   2  17   4      292.18      330.69     41.27 o 
   3  17   4     1034.88     1114.15     41.25 o 
   4  17   4     1297.35     1405.40     29.37 o 
   5  17   4      491.97      537.19     47.75 o 
   6  17   4       68.22       61.41     16.91 o 
   7  17   4        5.51       29.50     15.34 o 
   8  17   4      278.40      276.91     25.86 o 
   9  17   4      688.84      701.84     55.41 o 
  10  17   4      496.16      481.33     42.52 o 
  11  17   4      133.75      118.42     16.06 o 
  12  17   4      130.31      129.44     18.47 o 
  13  17   4       39.75       30.97     10.85 o 
  14  17   4       19.62       26.97     13.51 o 
   0  18   4      281.69      237.31     43.30 o 
   1  18   4      585.67      551.30     40.53 o 
   2  18   4      719.81      771.14     43.17 o 
   3  18   4      622.97      683.64     46.40 o 
   4  18   4     1112.26     1192.84     46.19 o 
   5  18   4      324.99      296.92     35.73 o 
   6  18   4       80.12       93.02     20.21 o 
   7  18   4      231.75      218.66     24.99 o 
   8  18   4        9.25       26.13     13.30 o 
   9  18   4      432.86      439.97     41.33 o 
  10  18   4       60.31       84.49     12.28 o 
  11  18   4      181.17      182.80     26.15 o 
  12  18   4      238.36      288.72     31.33 o 
  13  18   4       78.58       68.99     15.41 o 
   0  19   4      247.45      247.06     46.34 o 
   1  19   4      110.26      122.64     21.12 o 
   2  19   4     1671.83     1747.39     39.63 o 
   3  19   4      401.99      415.24     46.00 o 
   4  19   4       77.24       62.70     17.86 o 
   5  19   4      229.75      224.60     28.11 o 
   6  19   4      146.75      143.60     18.58 o 
   7  19   4      222.76      205.99     26.72 o 
   8  19   4       43.16       41.70     14.28 o 
   9  19   4       33.41       40.70     14.97 o 
  10  19   4      100.57      102.31     21.20 o 
  11  19   4        9.78       28.39     11.75 o 
  12  19   4       72.07       92.26     23.31 o 
   0  20   4      470.22      502.60    104.39 o 
   1  20   4      128.45      107.87     18.21 o 
   2  20   4       67.86       58.49     15.75 o 
   3  20   4      492.55      459.24     53.02 o 
   4  20   4      643.41      666.23     44.77 o 
   5  20   4      203.84      210.55     25.15 o 
   6  20   4      449.25      412.59     49.05 o 
   7  20   4        0.15        7.97     11.64 o 
   8  20   4       28.81       56.95     16.87 o 
   9  20   4      326.69      279.43     35.76 o 
  10  20   4      371.57      345.84     43.64 o 
   0  21   4       32.27       34.12     31.22 o 
   1  21   4      767.35      872.95     36.83 o 
   2  21   4      728.42      842.63     42.96 o 
   3  21   4       97.58       93.03     20.10 o 
   4  21   4       53.40       62.52     12.98 o 
   5  21   4       89.10      101.60     16.15 o 
   6  21   4      106.55       84.28     17.35 o 
   7  21   4       75.81       58.97     18.44 o 
   8  21   4       19.55       27.22     14.55 o 
   9  21   4       18.50       82.24     31.88 o 
   0  22   4      328.52      364.44     64.06 o 
   1  22   4       62.42       58.25     19.07 o 
   2  22   4      535.79      499.28     79.01 o 
   3  22   4      977.61     1104.31     66.53 o 
   4  22   4      313.00      314.11     40.78 o 
   5  22   4       53.26       48.37     20.83 o 
   6  22   4       38.27       32.47     10.78 o 
   0  23   4      536.66      513.50    140.09 o 
   1  23   4      146.11      146.30     32.50 o 
   2  23   4       48.31       29.79     19.19 o 
   3  23   4       35.68       18.48     21.83 o 
   1   0   5       40.26       33.72      6.76 o 
   2   0   5     1235.25     1130.82     20.24 o 
   3   0   5       45.45       53.28      8.57 o 
   4   0   5     4031.36     3867.69     48.58 o 
   5   0   5       25.94       21.16      4.39 o 
   6   0   5        2.57        8.63      4.29 o 
   7   0   5     1257.75     1400.38     26.53 o 
   8   0   5      330.01      327.52     26.56 o 
   9   0   5      240.89      256.50     22.27 o 
  10   0   5        2.77        1.78      6.55 o 
  11   0   5        5.43       19.60      7.95 o 
  12   0   5      993.23      945.92     21.34 o 
  13   0   5       84.96       70.73     10.52 o 
  14   0   5      580.41      579.69     64.20 o 
  15   0   5       89.60      106.07     18.97 o 
  16   0   5      112.16       95.52     22.39 o 
  17   0   5       42.35       16.18     25.27 o 
  18   0   5        0.19       -2.46     21.83 o 
  19   0   5      142.53      153.86     31.73 o 
  20   0   5       59.59       53.53     23.55 o 
   0   1   5     1959.73     1888.52     33.64 o 
   1   1   5      355.28      359.43      4.02 o 
   2   1   5        1.58        2.06      1.94 o 
   3   1   5      329.46      303.99      7.41 o 
   4   1   5      520.74      472.19     15.43 o 
   5   1   5      614.70      594.85      9.46 o 
   6   1   5       93.09       82.37      4.78 o 
   7   1   5      290.27      291.84      7.46 o 
   8   1   5       31.49       41.77      4.49 o 
   9   1   5      180.58      155.74     12.32 o 
  10   1   5      182.57      195.58     14.64 o 
  11   1   5      137.68      133.57     10.68 o 
  12   1   5       79.93       78.90      9.76 o 
  13   1   5       83.34       89.87      9.42 o 
  14   1   5      144.26      141.81     12.11 o 
  15   1   5       38.36       44.45      9.48 o 
  16   1   5      151.74      157.15     13.42 o 
  17   1   5      126.36      136.79     20.70 o 
  18   1   5      150.06      136.09     19.08 o 
  19   1   5       96.90      114.51     15.16 o 
  20   1   5       26.13       39.13     24.52 o 
   0   2   5     2059.15     1900.19     17.75 o 
   1   2   5     1461.41     1412.23     10.58 o 
   2   2   5     1989.45     1885.34     12.66 o 
   3   2   5      462.51      426.53      6.18 o 
   4   2   5      912.46      874.36     13.73 o 
   5   2   5       79.12       84.84      9.15 o 
   6   2   5     1221.24     1242.48     13.87 o 
   7   2   5       47.88       51.14      4.78 o 
   8   2   5      300.70      230.79     11.18 o 
   9   2   5      454.55      468.97     10.95 o 
  10   2   5      132.37      134.57     11.08 o 
  11   2   5       99.10       97.48     10.04 o 
  12   2   5       55.09       43.66      6.70 o 
  13   2   5      114.88      105.92     11.53 o 
  14   2   5       38.65       35.30      7.02 o 
  15   2   5        0.25       20.92      9.89 o 
  16   2   5       68.14       66.77     13.44 o 
  17   2   5       68.60       54.48     18.07 o 
  18   2   5       25.86       57.12     15.42 o 
  19   2   5       19.94       19.41     10.54 o 
  20   2   5       16.39       36.56     17.59 o 
   0   3   5     5534.55     4902.37    128.64 o 
   1   3   5     1550.93     1324.04     59.73 o 
   2   3   5     1646.32     1590.82     26.23 o 
   3   3   5      260.60      259.78      4.50 o 
   4   3   5       70.27       82.73      5.30 o 
   5   3   5      157.65      141.42     11.18 o 
   6   3   5     1069.86     1103.90     19.66 o 
   7   3   5      259.88      273.55     12.81 o 
   8   3   5      158.33      165.82      9.59 o 
   9   3   5       38.79       41.37      5.00 o 
  10   3   5      340.60      334.98     16.29 o 
  11   3   5      300.18      301.02     21.49 o 
  12   3   5       76.30       76.99      8.47 o 
  13   3   5      267.51      308.46     21.96 o 
  14   3   5       15.82       28.47      6.41 o 
  15   3   5      174.20      185.18     19.03 o 
  16   3   5      178.42      196.48     21.20 o 
  17   3   5      107.14      107.16     15.08 o 
  18   3   5        4.58       22.05      9.62 o 
  19   3   5      426.18      369.32     40.76 o 
  20   3   5       41.93       63.40     14.73 o 
   0   4   5      592.20      517.08     15.71 o 
   1   4   5     3864.83     3647.14     59.28 o 
   2   4   5      338.25      325.87      5.81 o 
   3   4   5     1376.04     1379.48     12.58 o 
   4   4   5       67.82       68.90      5.60 o 
   5   4   5      230.31      255.69      9.91 o 
   6   4   5       10.52       13.00      4.17 o 
   7   4   5      262.49      289.43     14.16 o 
   8   4   5      494.50      494.71     16.50 o 
   9   4   5      724.20      702.76     15.04 o 
  10   4   5       11.02       12.92      3.78 o 
  11   4   5      105.42      101.75      8.98 o 
  12   4   5     1983.92     2145.39     34.75 o 
  13   4   5      327.04      303.55     22.40 o 
  14   4   5      229.87      229.48     19.81 o 
  15   4   5        0.11        9.63     10.44 o 
  16   4   5      113.37       97.28     13.64 o 
  17   4   5      198.61      240.42     24.97 o 
  18   4   5      235.14      244.90     25.41 o 
  19   4   5       57.62       91.83     15.80 o 
  20   4   5      139.24      188.10     23.03 o 
   0   5   5      287.45      296.45     11.53 o 
   1   5   5     3694.11     3613.09     28.59 o 
   2   5   5       49.51       49.25      5.95 o 
   3   5   5      789.42      739.47     13.78 o 
   4   5   5      479.08      455.89      7.75 o 
   5   5   5      486.20      477.54     19.07 o 
   6   5   5     1064.02     1147.50     13.44 o 
   7   5   5     1788.94     1793.44     22.31 o 
   8   5   5       14.71       14.23      3.12 o 
   9   5   5      765.89      768.55     25.94 o 
  10   5   5       10.31       10.62      5.59 o 
  11   5   5     1042.59      975.11     23.80 o 
  12   5   5      264.15      284.18     21.65 o 
  13   5   5     1827.63     1794.92     30.42 o 
  14   5   5      147.11      131.48     15.00 o 
  15   5   5       13.01       27.83      9.40 o 
  16   5   5       43.52       54.45      8.97 o 
  17   5   5       23.25       26.02     10.06 o 
  18   5   5       12.39       19.33     18.22 o 
  19   5   5       50.29       37.97     14.97 o 
  20   5   5        8.83       46.99     13.64 o 
   0   6   5      150.59      137.49     11.46 o 
   1   6   5     3371.56     3496.83     34.67 o 
   2   6   5      719.68      728.00     10.25 o 
   3   6   5      119.81      124.69      7.62 o 
   4   6   5     1838.69     1882.24     48.17 o 
   5   6   5      167.15      147.61     14.24 o 
   6   6   5      177.08      175.40     15.01 o 
   7   6   5      625.91      601.31     11.82 o 
   8   6   5      609.57      621.89     14.38 o 
   9   6   5       95.65       98.56     10.60 o 
  10   6   5       94.90       93.69      8.67 o 
  11   6   5      348.69      390.72     31.64 o 
  12   6   5       13.22       13.72      9.02 o 
  13   6   5     1574.86     1496.03     50.44 o 
  14   6   5       75.78       88.31      9.78 o 
  15   6   5      110.89      126.70     12.79 o 
  16   6   5       62.91       54.53      9.53 o 
  17   6   5       21.65       16.31      9.90 o 
  18   6   5      202.05      202.14     24.74 o 
  19   6   5       63.03       64.32     16.30 o 
   0   7   5     1695.85     1666.14     18.45 o 
   1   7   5      978.33      981.44     11.73 o 
   2   7   5      321.67      358.43     13.64 o 
   3   7   5      439.57      420.45     12.95 o 
   4   7   5     2669.63     2852.69     38.26 o 
   5   7   5      640.97      622.79     11.64 o 
   6   7   5       64.27       89.38      9.78 o 
   7   7   5      365.45      368.06     31.02 o 
   8   7   5      759.03      790.18     17.56 o 
   9   7   5      450.53      468.88     17.14 o 
  10   7   5      151.29      170.43     14.43 o 
  11   7   5      289.71      301.68     25.13 o 
  12   7   5     2327.87     2229.23     68.20 o 
  13   7   5      808.78      810.36     34.55 o 
  14   7   5      232.70      222.33     21.30 o 
  15   7   5       43.51       41.73     10.81 o 
  16   7   5      191.19      188.11     21.65 o 
  17   7   5       57.74       53.76     12.19 o 
  18   7   5       43.00       75.60     15.56 o 
  19   7   5       10.56       22.13     14.90 o 
   0   8   5     1681.66     1685.46     44.11 o 
   1   8   5      744.91      730.57     13.69 o 
   2   8   5      975.31     1004.69     12.26 o 
   3   8   5     1865.54     1984.68     26.37 o 
   4   8   5      378.33      453.01     10.02 o 
   5   8   5       15.63       16.87      4.54 o 
   6   8   5       54.66       80.53      9.81 o 
   7   8   5       53.66       80.48     10.55 o 
   8   8   5      226.18      210.78     19.39 o 
   9   8   5      360.97      339.01     16.20 o 
  10   8   5      116.66      114.00      9.84 o 
  11   8   5      874.49      854.16     27.28 o 
  12   8   5      182.46      170.82     18.17 o 
  13   8   5      391.30      353.20     32.80 o 
  14   8   5      345.31      361.91     29.69 o 
  15   8   5      382.93      437.46     35.70 o 
  16   8   5       54.47       58.89      9.68 o 
  17   8   5       25.85       42.54      9.61 o 
  18   8   5       63.74       81.28     16.95 o 
  19   8   5        1.37       29.87     13.27 o 
   0   9   5     2578.90     2610.47     88.48 o 
   1   9   5     2584.76     2663.87     35.15 o 
   2   9   5      409.81      374.64     14.51 o 
   3   9   5      682.42      726.76     14.67 o 
   4   9   5      248.10      276.36     16.19 o 
   5   9   5      103.03       93.73     10.13 o 
   6   9   5      117.81      115.88     10.49 o 
   7   9   5      927.01      899.67     20.12 o 
   8   9   5      554.09      571.97     27.08 o 
   9   9   5      127.07      131.59     12.60 o 
  10   9   5      372.22      343.04     26.01 o 
  11   9   5      390.58      355.86     26.33 o 
  12   9   5      566.19      598.25     29.80 o 
  13   9   5      166.03      138.25     15.29 o 
  14   9   5      456.90      431.34     36.32 o 
  15   9   5      618.87      668.09     52.69 o 
  16   9   5      157.06      144.51     13.45 o 
  17   9   5       41.31       44.91     11.41 o 
  18   9   5       14.92       36.00     16.00 o 
  19   9   5      113.77       87.41     26.13 o 
   0  10   5      144.11      194.55     27.42 o 
   1  10   5      790.29      755.27     18.20 o 
   2  10   5      533.65      532.14     14.92 o 
   3  10   5       16.55       18.10      4.48 o 
   4  10   5      161.87      176.27     14.50 o 
   5  10   5      205.41      242.56     17.12 o 
   6  10   5      601.43      552.58     20.98 o 
   7  10   5      620.79      707.48     24.62 o 
   8  10   5      127.41      141.18     12.06 o 
   9  10   5      441.05      419.75     25.26 o 
  10  10   5      950.36      827.84     29.63 o 
  11  10   5       78.80       79.16     10.03 o 
  12  10   5       38.66       24.37      7.52 o 
  13  10   5      741.57      633.85     52.10 o 
  14  10   5      187.40      195.20     16.68 o 
  15  10   5      384.13      400.61     33.39 o 
  16  10   5      172.01      186.31     20.46 o 
  17  10   5      180.35      191.27     18.89 o 
  18  10   5       39.92       57.00     18.70 o 
   0  11   5      582.06      588.14     20.35 o 
   1  11   5      275.40      269.59     21.83 o 
   2  11   5     1377.09     1348.85     24.55 o 
   3  11   5      701.30      706.35     18.79 o 
   4  11   5      411.55      426.36     19.06 o 
   5  11   5       15.07       10.84      5.47 o 
   6  11   5       71.43       99.04     12.26 o 
   7  11   5     1025.19     1072.17     18.52 o 
   8  11   5      326.11      286.25     26.42 o 
   9  11   5      656.56      631.51     20.91 o 
  10  11   5      126.59      117.57     13.27 o 
  11  11   5      806.02      763.69     33.70 o 
  12  11   5      860.20      888.71     32.17 o 
  13  11   5        0.29       18.21     12.38 o 
  14  11   5      525.65      471.93     38.14 o 
  15  11   5       37.50       33.11     16.14 o 
  16  11   5       92.08      108.10     13.45 o 
  17  11   5       88.33       58.54     11.09 o 
  18  11   5        9.20       23.27     10.82 o 
   0  12   5      410.58      438.90     19.16 o 
   1  12   5      366.06      358.00     18.48 o 
   2  12   5     1205.26     1170.67     26.08 o 
   3  12   5      177.36      157.40     17.16 o 
   4  12   5      142.58      135.36     17.13 o 
   5  12   5     1140.64     1231.02     19.53 o 
   6  12   5      292.37      289.06     22.97 o 
   7  12   5       19.81       28.86      6.11 o 
   8  12   5      112.59      124.71     10.21 o 
   9  12   5     1608.96     1651.30     33.01 o 
  10  12   5      893.75      790.59     50.99 o 
  11  12   5       53.36       39.12     11.42 o 
  12  12   5      515.35      562.38     49.20 o 
  13  12   5      353.88      337.84     29.04 o 
  14  12   5       71.80       44.88      8.52 o 
  15  12   5      256.61      268.20     27.22 o 
  16  12   5       38.69       42.36     11.87 o 
  17  12   5      554.75      686.08     47.46 o 
   0  13   5     1535.45     1538.53     33.71 o 
   1  13   5      858.48      955.81     22.76 o 
   2  13   5      324.35      296.87     30.82 o 
   3  13   5     2049.58     2050.24     37.63 o 
   4  13   5      734.60      766.72     28.88 o 
   5  13   5      306.16      336.63     32.15 o 
   6  13   5      242.97      217.17     21.90 o 
   7  13   5      553.65      531.50     19.85 o 
   8  13   5      680.44      623.53     20.50 o 
   9  13   5      745.46      765.55     26.73 o 
  10  13   5      191.64      176.82     20.40 o 
  11  13   5      126.61       88.95     15.84 o 
  12  13   5      150.34      143.23     16.45 o 
  13  13   5      895.30      964.52     31.62 o 
  14  13   5      345.82      380.00     29.10 o 
  15  13   5        3.71       28.93     10.06 o 
  16  13   5       81.36      113.76     18.22 o 
  17  13   5      248.16      256.38     27.05 o 
   0  14   5      293.79      291.68     43.49 o 
   1  14   5      693.39      695.40     22.79 o 
   2  14   5     2840.77     2866.70     35.10 o 
   3  14   5     2412.70     2543.26     40.87 o 
   4  14   5      872.91      820.96     28.92 o 
   5  14   5      321.59      330.67     26.62 o 
   6  14   5      578.20      563.83     30.41 o 
   7  14   5      319.18      255.07     23.72 o 
   8  14   5     1583.05     1516.76     26.47 o 
   9  14   5      151.12      175.22     22.05 o 
  10  14   5      154.28      163.88     18.26 o 
  11  14   5      749.91      761.61     32.55 o 
  12  14   5      105.29       99.85     11.38 o 
  13  14   5      309.61      336.19     29.52 o 
  14  14   5        8.35       24.33     11.17 o 
  15  14   5       84.58       80.43     13.63 o 
  16  14   5      166.94      166.59     22.65 o 
   0  15   5      306.85      302.63     46.40 o 
   1  15   5     4506.34     4660.25     66.95 o 
   2  15   5      886.80      916.03     32.55 o 
   3  15   5     5134.75     5448.38     90.07 o 
   4  15   5      269.50      265.87     32.66 o 
   5  15   5       82.59       69.05     17.08 o 
   6  15   5      458.92      368.70     36.63 o 
   7  15   5       37.63       24.55     11.17 o 
   8  15   5      359.84      357.32     32.52 o 
   9  15   5      469.14      544.02     45.59 o 
  10  15   5      721.80      723.10     41.53 o 
  11  15   5      784.64      773.13     64.46 o 
  12  15   5      303.79      297.62     27.33 o 
  13  15   5        7.16       23.02      9.72 o 
  14  15   5      248.17      203.78     31.73 o 
  15  15   5      150.98      133.90     19.03 o 
   0  16   5       39.38       32.71     17.73 o 
   1  16   5      513.79      489.27     28.68 o 
   2  16   5     3230.15     3386.38     56.05 o 
   3  16   5      270.72      204.27     28.93 o 
   4  16   5      410.03      365.39     45.25 o 
   5  16   5     1027.54     1024.08     47.21 o 
   6  16   5      859.83      798.51     40.85 o 
   7  16   5       17.17        2.02     11.83 o 
   8  16   5      399.46      454.55     38.66 o 
   9  16   5      278.42      284.14     25.59 o 
  10  16   5      378.04      339.82     40.61 o 
  11  16   5      681.93      678.91     56.62 o 
  12  16   5      187.73      162.02     20.95 o 
  13  16   5      191.07      200.48     20.11 o 
  14  16   5      236.43      257.95     29.34 o 
   0  17   5       34.73       48.86     17.07 o 
   1  17   5      357.22      341.29     40.08 o 
   2  17   5      641.51      652.18     46.51 o 
   3  17   5      956.86     1052.62     30.07 o 
   4  17   5      661.56      669.89     35.03 o 
   5  17   5     1143.59     1125.86     28.39 o 
   6  17   5       46.89       43.95     12.08 o 
   7  17   5      298.76      320.78     38.08 o 
   8  17   5       16.19       44.19     10.97 o 
   9  17   5      334.16      381.30     34.71 o 
  10  17   5      892.82      998.05     42.93 o 
  11  17   5       33.47       33.35     16.15 o 
  12  17   5      232.82      272.13     27.45 o 
  13  17   5      247.78      294.97     27.67 o 
  14  17   5      103.92      120.30     20.96 o 
   0  18   5       27.86       23.09     14.58 o 
   1  18   5       89.88       80.51     14.27 o 
   2  18   5      191.29      183.63     21.70 o 
   3  18   5      479.41      471.50     46.63 o 
   4  18   5      164.48      173.43     25.56 o 
   5  18   5      672.64      756.18     63.87 o 
   6  18   5      811.35      791.36     30.81 o 
   7  18   5       89.50       66.91     17.27 o 
   8  18   5      206.76      181.57     25.37 o 
   9  18   5       31.66       40.08     11.56 o 
  10  18   5      150.51      188.96     20.75 o 
  11  18   5      744.98      885.33     72.75 o 
  12  18   5      299.83      300.74     50.17 o 
  13  18   5      293.33      333.15     38.12 o 
   0  19   5       90.48       95.71     22.08 o 
   1  19   5      458.93      466.76     50.35 o 
   2  19   5      597.41      525.24     45.59 o 
   3  19   5      821.33      870.21     28.77 o 
   4  19   5       76.42       64.10     15.84 o 
   5  19   5       70.22       51.35     10.09 o 
   6  19   5      435.78      405.47     53.36 o 
   7  19   5       75.40       98.65     17.77 o 
   8  19   5      150.54      159.35     22.81 o 
   9  19   5      571.06      558.06     70.71 o 
  10  19   5       24.66       32.02     16.51 o 
  11  19   5       43.61       52.40     14.01 o 
   0  20   5      115.21       79.95     25.20 o 
   1  20   5      226.96      221.67     31.81 o 
   2  20   5      583.28      518.40     65.77 o 
   3  20   5       30.96       56.74     13.17 o 
   4  20   5      128.44      173.08     30.44 o 
   5  20   5      306.48      281.55     34.69 o 
   6  20   5      276.73      281.14     28.79 o 
   7  20   5      297.81      272.63     36.26 o 
   8  20   5      178.99      173.34     25.81 o 
   9  20   5       70.97       69.22     19.54 o 
  10  20   5      358.89      372.74     49.06 o 
   0  21   5      188.62      212.98     38.54 o 
   1  21   5      563.90      567.03     60.77 o 
   2  21   5      600.56      547.88     69.52 o 
   3  21   5      322.88      302.59     38.09 o 
   4  21   5       58.66       48.38     14.76 o 
   5  21   5      263.14      317.20     35.37 o 
   6  21   5      187.24      256.19     39.88 o 
   7  21   5      148.47      140.88     36.69 o 
   8  21   5      266.05      255.66     41.93 o 
   0  22   5        3.19       21.18     30.76 o 
   1  22   5      971.98     1091.15     40.85 o 
   2  22   5      253.08      276.04     39.42 o 
   3  22   5      248.82      220.39     29.87 o 
   4  22   5      367.36      327.16     58.46 o 
   5  22   5      361.42      312.71     41.99 o 
   6  22   5      457.82      449.13     71.68 o 
   0  23   5      182.71      158.50     43.74 o 
   1  23   5     1470.38     1772.48     49.28 o 
   2  23   5      137.32      136.40     35.64 o 
   1   0   6     1993.51     1881.94     30.62 o 
   2   0   6    15926.19    13368.73     76.14 o 
   3   0   6    25749.02    23066.24    193.30 o 
   4   0   6    42385.32    37926.95    228.73 o 
   5   0   6     1824.08     2237.94     22.67 o 
   6   0   6     9028.12     8910.88     99.54 o 
   7   0   6    14085.16    13925.09    279.54 o 
   8   0   6     2872.52     3518.10     51.57 o 
   9   0   6      970.69      925.42     17.26 o 
  10   0   6      673.40      687.85     28.57 o 
  11   0   6      363.12      376.32     36.34 o 
  12   0   6       26.67       18.19      6.01 o 
  13   0   6      637.10      590.74     23.05 o 
  14   0   6        8.28       27.08     12.57 o 
  15   0   6      184.43      176.96     23.24 o 
  16   0   6      510.57      392.61     41.47 o 
  17   0   6      977.29     1051.83     65.20 o 
  18   0   6      147.36      200.40     41.27 o 
  19   0   6      794.55      821.88    102.24 o 
  20   0   6      379.06      394.59     47.32 o 
   0   1   6    19303.44    16619.37    103.13 o 
   1   1   6    13452.15    12591.92     81.14 o 
   2   1   6    58800.04    52179.41    172.59 o 
   3   1   6     5592.96     5181.16     66.46 o 
   4   1   6     1378.42     1447.11     17.73 o 
   5   1   6     5357.88     5325.35     91.60 o 
   6   1   6    12295.78    11833.16    178.51 o 
   7   1   6     4497.83     4365.02     52.96 o 
   8   1   6    39413.43    39772.80    447.61 o 
   9   1   6     2414.19     2562.94     27.66 o 
  10   1   6     5197.54     6019.19     57.83 o 
  11   1   6      451.29      461.54     15.41 o 
  12   1   6     5715.67     6158.11     88.64 o 
  13   1   6     1691.22     1624.31     26.25 o 
  14   1   6      323.24      361.63     28.74 o 
  15   1   6      898.27      875.27     38.33 o 
  16   1   6      727.71      727.55     39.26 o 
  17   1   6     2065.31     1945.33     39.71 o 
  18   1   6      379.59      325.69     36.52 o 
  19   1   6        2.99       29.48      9.82 o 
  20   1   6       56.72       84.10     16.90 o 
   2   2   6     6482.50     5898.33     99.63 o 
   3   2   6     2617.90     2805.00     17.69 o 
   4   2   6     6115.49     5764.62     96.84 o 
   5   2   6     7839.32     7551.95    113.92 o 
   6   2   6     8462.10     8834.83     97.92 o 
   7   2   6     7547.25     7744.05     53.22 o 
   8   2   6     1303.79     1358.49     19.56 o 
   9   2   6     5575.82     5963.93     52.96 o 
  10   2   6     1044.56     1228.33     18.95 o 
  11   2   6     1258.02     1286.40     15.49 o 
  12   2   6     1909.65     1933.22     25.43 o 
  13   2   6     1260.90     1186.37     21.77 o 
  14   2   6        2.69       31.57     10.42 o 
  15   2   6     4097.95     3960.99     64.54 o 
  16   2   6      869.42      927.73     39.36 o 
  17   2   6       50.06       63.59     12.35 o 
  18   2   6      963.89     1070.76     45.57 o 
  19   2   6      532.92      509.43     53.29 o 
  20   2   6      641.48      601.97     67.23 o 
   0   3   6    88082.05    75036.23    186.62 o 
   1   3   6    31614.22    27637.85    228.58 o 
   2   3   6    19165.40    17099.97    149.13 o 
   3   3   6     4326.52     4163.85     41.86 o 
   4   3   6    13216.66    12479.26    131.83 o 
   5   3   6     5583.75     5234.11     62.61 o 
   6   3   6     9248.74     9402.63     90.98 o 
   7   3   6     6665.74     6605.63     68.82 o 
   8   3   6     4867.22     4656.91     63.64 o 
   9   3   6     1058.37     1083.73     16.18 o 
  10   3   6       49.73       34.33      6.50 o 
  11   3   6     6320.89     6607.28     80.09 o 
  12   3   6      575.79      589.08     27.92 o 
  13   3   6     3709.01     3789.54     50.11 o 
  14   3   6      103.01       72.71      9.39 o 
  15   3   6     1827.59     1824.44     35.13 o 
  16   3   6     1462.62     1625.00     32.74 o 
  17   3   6       91.89      119.25     15.95 o 
  18   3   6      532.52      574.30     54.75 o 
  19   3   6      158.55      159.18     17.71 o 
  20   3   6      713.00      728.10     84.80 o 
   0   4   6    16643.85    15155.34    172.41 o 
   1   4   6    41822.17    37735.36    270.37 o 
   2   4   6     5023.53     5193.15     80.03 o 
   3   4   6     7651.01     7997.23     76.17 o 
   4   4   6     1640.81     1517.32     14.40 o 
   5   4   6     7467.84     7194.28     82.25 o 
   6   4   6     9348.92     9285.29     73.36 o 
   7   4   6    11433.46    12072.35    168.69 o 
   8   4   6      877.41      862.63     14.55 o 
   9   4   6     1601.87     1609.33     25.92 o 
  10   4   6     1430.20     1382.71     26.22 o 
  11   4   6       18.65       22.72      7.11 o 
  12   4   6    14937.97    15553.17    133.87 o 
  13   4   6     1205.70     1105.17     27.54 o 
  14   4   6     1889.31     1950.26     34.51 o 
  15   4   6     1318.95     1268.60     44.03 o 
  16   4   6      740.18      782.97     54.65 o 
  17   4   6     1152.05     1104.23     40.35 o 
  18   4   6      658.73      600.36     47.86 o 
  19   4   6      118.21       98.62     15.46 o 
  20   4   6      108.86       68.43     20.08 o 
   0   5   6      102.54      161.84     25.63 o 
   1   5   6    50055.82    45501.57    491.08 o 
   2   5   6    11033.48    10578.96    121.14 o 
   3   5   6     4722.25     5314.67    112.92 o 
   4   5   6     2919.57     3074.93     43.79 o 
   5   5   6    29538.20    29075.53    212.56 o 
   6   5   6     6599.62     6898.70     77.78 o 
   7   5   6    12536.19    13097.82    151.22 o 
   8   5   6     3563.99     4077.97     43.08 o 
   9   5   6     3919.36     3885.76     55.92 o 
  10   5   6      140.31      167.72     13.89 o 
  11   5   6     6494.59     6792.64     70.95 o 
  12   5   6      714.53      729.30     22.93 o 
  13   5   6     1712.25     1631.99     27.69 o 
  14   5   6     4737.32     4732.85     60.95 o 
  15   5   6     2465.54     2323.92     41.36 o 
  16   5   6       41.78       30.17      9.78 o 
  17   5   6      167.76      141.37     22.96 o 
  18   5   6      437.99      368.90     39.47 o 
  19   5   6      817.80      993.90     87.57 o 
  20   5   6      511.47      457.77     75.66 o 
   0   6   6     2533.85     2645.02     42.31 o 
   1   6   6    28439.71    27084.23    237.54 o 
   2   6   6     1279.58     1262.63     19.92 o 
   3   6   6     3619.95     4254.99     46.22 o 
   4   6   6     9965.01    10277.55    151.92 o 
   5   6   6     8457.71     8082.96     77.66 o 
   6   6   6       34.28       10.50      4.95 o 
   7   6   6     1235.63     1306.34     21.36 o 
   8   6   6      629.94      566.88     14.28 o 
   9   6   6     2073.84     2094.20     29.88 o 
  10   6   6     3772.62     3978.74     51.29 o 
  11   6   6     1283.39     1116.01     29.01 o 
  12   6   6     1135.08     1240.85     24.74 o 
  13   6   6      166.48      187.04     14.68 o 
  14   6   6      153.09      153.60     14.42 o 
  15   6   6      220.10      202.48     18.33 o 
  16   6   6      833.54      712.45     40.38 o 
  17   6   6        8.32       25.45     12.45 o 
  18   6   6     1142.38     1241.64     56.89 o 
  19   6   6      130.73      117.00     20.86 o 
   0   7   6     6838.87     7086.59    106.36 o 
   1   7   6     9066.85     8752.30    121.52 o 
   2   7   6     1966.29     2301.21     31.12 o 
   3   7   6     9456.16     9878.04    129.05 o 
   4   7   6    16366.49    17731.85    172.18 o 
   5   7   6     6996.53     7574.17    111.52 o 
   6   7   6      162.24      214.16     12.55 o 
   7   7   6     3260.09     3413.13     38.45 o 
   8   7   6     4738.94     4677.67     56.34 o 
   9   7   6     2016.00     1985.91     35.58 o 
  10   7   6     2579.39     2680.76     45.68 o 
  11   7   6     3968.51     4039.26     45.61 o 
  12   7   6     9419.17     9507.42    116.70 o 
  13   7   6     4663.57     4669.79     58.58 o 
  14   7   6      849.46      755.16     37.81 o 
  15   7   6     1930.05     1975.98     35.53 o 
  16   7   6     1112.39     1161.00     28.23 o 
  17   7   6      193.51      245.71     26.91 o 
  18   7   6       88.66       98.73     16.90 o 
  19   7   6      591.45      560.90     70.02 o 
   0   8   6    14184.45    14353.38    159.47 o 
   1   8   6      751.74      713.90     14.21 o 
   2   8   6     7519.99     7844.77    100.53 o 
   3   8   6     5814.66     6688.97     80.96 o 
   4   8   6     5987.38     6623.81     65.43 o 
   5   8   6      854.95      684.98     12.42 o 
   6   8   6      405.19      416.51     12.06 o 
   7   8   6      324.11      336.31     16.72 o 
   8   8   6      385.07      409.82     24.17 o 
   9   8   6     4590.78     4699.83     49.90 o 
  10   8   6      549.67      583.66     30.60 o 
  11   8   6    19441.70    20195.43    194.18 o 
  12   8   6     5057.98     4997.82     84.59 o 
  13   8   6     3214.38     3414.94     45.58 o 
  14   8   6      919.52      926.48     33.03 o 
  15   8   6     2075.04     2230.32     37.35 o 
  16   8   6       83.61       84.26     10.75 o 
  17   8   6       14.59       37.80     10.80 o 
  18   8   6     1281.29     1578.00     84.41 o 
  19   8   6      107.00      156.95     19.18 o 
   0   9   6     5693.50     5939.72     83.90 o 
   1   9   6     9231.18    10272.21     75.06 o 
   2   9   6     6911.31     7706.02     69.38 o 
   3   9   6     4483.42     5157.97     73.12 o 
   4   9   6     1245.12     1246.63     17.69 o 
   5   9   6      977.75     1020.90     15.53 o 
   6   9   6      708.99      714.23     19.92 o 
   7   9   6     7206.41     7822.04     96.51 o 
   8   9   6     3917.84     3962.90     48.77 o 
   9   9   6      454.94      512.08     23.90 o 
  10   9   6     7435.83     7496.79     71.22 o 
  11   9   6      392.46      439.76     28.27 o 
  12   9   6      972.79     1060.89     32.21 o 
  13   9   6     1676.38     1712.59     43.96 o 
  14   9   6      843.27      773.75     38.07 o 
  15   9   6     2339.18     2383.65     40.47 o 
  16   9   6      151.73      172.35     19.92 o 
  17   9   6      145.71      149.47     19.54 o 
  18   9   6      136.50      161.29     25.68 o 
   0  10   6       26.74       88.12     14.39 o 
   1  10   6     3612.63     3660.19     39.76 o 
   2  10   6     3209.61     3439.18     38.84 o 
   3  10   6      682.31      782.03     13.75 o 
   4  10   6     2546.63     2877.52     38.75 o 
   5  10   6     3530.43     3734.32     44.18 o 
   6  10   6     3623.38     3922.02     46.97 o 
   7  10   6     1332.66     1481.83     23.21 o 
   8  10   6     1777.84     1879.69     31.77 o 
   9  10   6     1793.68     1854.85     26.14 o 
  10  10   6     1418.65     1498.36     27.69 o 
  11  10   6      512.20      504.86     31.27 o 
  12  10   6      553.91      537.90     40.71 o 
  13  10   6      677.07      579.19     46.08 o 
  14  10   6       77.14       67.24     10.93 o 
  15  10   6     1254.01     1301.14     41.30 o 
  16  10   6      190.33      151.21     15.98 o 
  17  10   6      127.11      109.42     18.77 o 
  18  10   6       43.12       58.82     18.46 o 
   0  11   6     6019.02     6090.06     99.29 o 
   1  11   6     1222.36     1169.02     17.49 o 
   2  11   6     1905.34     2106.20     30.82 o 
   3  11   6     2245.81     2319.42     34.09 o 
   4  11   6      515.88      576.48     15.79 o 
   5  11   6      453.61      494.54     18.79 o 
   6  11   6      331.81      364.12     18.81 o 
   7  11   6     2501.60     2864.83     36.46 o 
   8  11   6     3349.09     3086.17     40.89 o 
   9  11   6      491.80      431.35     34.23 o 
  10  11   6     5486.44     5879.47     73.11 o 
  11  11   6     1230.08     1217.09     25.81 o 
  12  11   6     5130.71     5350.14     65.18 o 
  13  11   6      517.67      499.82     39.66 o 
  14  11   6     1849.61     1958.40     44.98 o 
  15  11   6      164.03      151.51     16.39 o 
  16  11   6       54.35       66.78     12.66 o 
  17  11   6      386.28      364.89     37.81 o 
  18  11   6      914.01     1000.37     86.27 o 
   0  12   6    10274.24    10954.02    166.85 o 
   1  12   6      175.62      181.66     18.64 o 
   2  12   6     2482.36     2720.91     37.10 o 
   3  12   6      512.92      517.20     14.48 o 
   4  12   6     1157.44     1201.51     23.33 o 
   5  12   6     1390.46     1579.56     27.02 o 
   6  12   6       31.82       31.49      7.27 o 
   7  12   6      153.02      136.38     13.86 o 
   8  12   6     1962.32     1733.80     51.27 o 
   9  12   6     5027.56     5099.91     81.45 o 
  10  12   6     2568.28     2544.24     41.02 o 
  11  12   6      664.79      592.82     55.72 o 
  12  12   6       97.56       84.07      9.94 o 
  13  12   6      311.85      301.22     25.93 o 
  14  12   6      967.30     1114.49     65.75 o 
  15  12   6      484.93      485.40     48.46 o 
  16  12   6      556.96      516.34     51.60 o 
  17  12   6      716.03      924.85    111.18 o 
   0  13   6     1157.04     1128.55     31.99 o 
   1  13   6      235.80      260.27     28.17 o 
   2  13   6      835.77      796.46     20.15 o 
   3  13   6     7127.33     7517.82    118.00 o 
   4  13   6      380.53      385.27     22.18 o 
   5  13   6      697.02      696.24     20.68 o 
   6  13   6      708.21      689.01     39.53 o 
   7  13   6      118.42      130.41     11.57 o 
   8  13   6     3257.93     3509.47     50.91 o 
   9  13   6     1447.02     1443.37     40.92 o 
  10  13   6      448.83      472.80     36.11 o 
  11  13   6      160.97      108.64     16.06 o 
  12  13   6      196.52      227.50     20.34 o 
  13  13   6      976.69      950.34     39.63 o 
  14  13   6      338.77      337.23     24.38 o 
  15  13   6      119.01       99.20     11.90 o 
  16  13   6      155.41      145.80     22.16 o 
   0  14   6      109.70      129.48     17.09 o 
   1  14   6       44.39       40.67      7.40 o 
   2  14   6     8599.19     8982.76     92.15 o 
   3  14   6     2388.24     2440.14     44.13 o 
   4  14   6     2265.06     2080.55     44.37 o 
   5  14   6      258.51      244.11     23.20 o 
   6  14   6      794.46      790.35     36.63 o 
   7  14   6     1193.27     1115.01     23.49 o 
   8  14   6     1071.60      996.19     29.86 o 
   9  14   6     2018.41     2018.77     44.71 o 
  10  14   6      280.37      234.99     27.48 o 
  11  14   6     1471.20     1421.16     33.33 o 
  12  14   6      205.66      175.03     15.58 o 
  13  14   6      341.86      341.59     37.27 o 
  14  14   6       40.54       33.85     11.83 o 
  15  14   6      100.73      115.26     18.52 o 
  16  14   6      148.23      137.26     24.99 o 
   0  15   6     1153.17     1161.73     51.37 o 
   1  15   6     7741.19     8191.41    106.81 o 
   2  15   6     2868.88     2826.26     44.06 o 
   3  15   6     5170.85     5393.17     72.03 o 
   4  15   6     1532.93     1451.66     39.37 o 
   5  15   6      789.57      698.46     24.74 o 
   6  15   6      889.63      791.37     31.79 o 
   7  15   6      378.30      359.51     36.33 o 
   8  15   6       18.80       26.03     10.74 o 
   9  15   6     1499.80     1538.39     38.55 o 
  10  15   6     1645.75     1639.35     30.09 o 
  11  15   6      411.30      414.94     34.95 o 
  12  15   6      521.60      552.95     48.45 o 
  13  15   6      309.19      281.56     29.92 o 
  14  15   6        7.42       12.69     16.33 o 
  15  15   6      444.69      455.00     47.34 o 
   0  16   6      558.60      548.44     38.58 o 
   1  16   6     1196.03     1159.89     33.28 o 
   2  16   6     2942.20     2895.34     58.69 o 
   3  16   6      151.41      134.46     16.44 o 
   4  16   6       34.14       55.83     14.28 o 
   5  16   6      853.98      773.69     31.09 o 
   6  16   6     2650.74     2419.22     60.79 o 
   7  16   6      505.72      618.53     36.77 o 
   8  16   6      867.53      876.23     37.29 o 
   9  16   6      191.74      191.37     21.64 o 
  10  16   6      174.63      166.71     17.84 o 
  11  16   6      321.78      313.97     34.27 o 
  12  16   6      517.37      518.49     47.19 o 
  13  16   6      403.87      422.39     46.09 o 
  14  16   6       35.26       45.35     16.72 o 
   0  17   6       31.54       32.77     17.24 o 
   1  17   6      584.37      573.24     27.21 o 
   2  17   6     1836.72     1867.74     56.40 o 
   3  17   6     1814.95     1843.75     33.97 o 
   4  17   6     1054.46     1036.99     38.41 o 
   5  17   6     2299.14     2475.23     49.47 o 
   6  17   6      181.30      146.12     19.86 o 
   7  17   6      153.72      152.37     22.74 o 
   8  17   6      110.33      105.53     22.03 o 
   9  17   6      320.21      305.46     33.72 o 
  10  17   6      796.61      794.91     40.28 o 
  11  17   6        2.67       24.27     10.32 o 
  12  17   6      732.24      788.39     46.79 o 
  13  17   6      259.33      208.14     26.98 o 
   0  18   6      163.59      195.23     26.45 o 
   1  18   6       16.21       21.22      9.46 o 
   2  18   6      338.49      317.63     37.42 o 
   3  18   6      874.80      966.74     40.27 o 
   4  18   6      608.27      590.80     40.30 o 
   5  18   6     1387.49     1346.34     44.20 o 
   6  18   6      101.40       70.21     14.20 o 
   7  18   6      354.11      339.48     42.05 o 
   8  18   6      132.60      122.68     16.35 o 
   9  18   6       15.25       27.44      9.98 o 
  10  18   6       78.72       64.83     17.91 o 
  11  18   6     1439.08     1722.46     59.59 o 
  12  18   6        6.82       15.09     26.97 o 
   0  19   6       55.44       59.34     16.04 o 
   1  19   6       35.40       57.38     11.57 o 
   2  19   6     1585.76     1674.63     42.85 o 
   3  19   6     1136.11     1215.25     30.81 o 
   4  19   6      145.21      154.70     17.22 o 
   5  19   6       23.40       31.54     13.79 o 
   6  19   6      271.09      255.87     28.31 o 
   7  19   6      211.37      201.16     30.13 o 
   8  19   6      110.00       99.73     20.43 o 
   9  19   6      207.50      181.38     35.49 o 
  10  19   6        5.94       13.92     16.08 o 
  11  19   6      225.62      220.24     29.79 o 
   0  20   6       26.60       27.01     15.59 o 
   1  20   6      187.85      189.52     26.61 o 
   2  20   6      452.55      461.47     53.78 o 
   3  20   6      314.38      293.55     37.36 o 
   4  20   6      293.76      293.98     35.08 o 
   5  20   6      532.02      462.14     61.34 o 
   6  20   6       24.17       57.53     16.79 o 
   7  20   6       70.17       80.61     27.15 o 
   8  20   6      306.93      276.24     36.64 o 
   9  20   6      315.56      320.53     45.84 o 
  10  20   6      103.98      126.23     28.36 o 
   0  21   6      140.93      112.53     35.55 o 
   1  21   6      136.55      103.41     16.79 o 
   2  21   6      462.03      465.99     65.82 o 
   3  21   6      213.67      225.43     45.07 o 
   4  21   6      293.66      343.00     35.70 o 
   5  21   6      108.07      126.23     25.74 o 
   6  21   6       37.37       47.25     15.39 o 
   7  21   6      159.06      122.87     44.87 o 
   8  21   6      418.36      459.54     64.53 o 
   0  22   6      572.60      520.67    134.20 o 
   1  22   6       68.65       40.98     14.77 o 
   2  22   6      280.91      368.09     45.41 o 
   3  22   6      117.07      136.73     33.61 o 
   4  22   6      380.92      373.35     61.49 o 
   5  22   6      109.10       86.05     19.71 o 
   6  22   6        4.02       12.66     20.70 o 
   0  23   6      215.54      208.00     41.87 o 
   1   0   7      571.89      579.60     11.41 o 
   2   0   7      330.50      335.51     15.42 o 
   3   0   7        1.53       -4.52      5.60 o 
   4   0   7      326.42      274.08     17.20 o 
   5   0   7        5.29       10.33      4.72 o 
   6   0   7        3.04        9.89      6.79 o 
   7   0   7        8.39       -4.27     10.99 o 
   8   0   7      123.35      122.23     15.35 o 
   9   0   7        7.90       10.61      8.02 o 
  10   0   7      507.06      545.95     23.76 o 
  11   0   7       10.95       33.20      9.32 o 
  12   0   7      332.15      303.34     27.12 o 
  13   0   7      690.69      726.52     60.28 o 
  14   0   7        1.76       21.03      7.38 o 
  15   0   7       84.52      105.96     21.12 o 
  16   0   7       18.72        8.45     21.20 o 
  17   0   7      139.29      156.38     22.17 o 
  18   0   7        2.13      -16.54     19.87 o 
  19   0   7        4.86       25.29     12.50 o 
  20   0   7      128.51      107.48     31.90 o 
   0   1   7      944.98      920.13     33.24 o 
   1   1   7       11.45        8.57      4.51 o 
   2   1   7      326.78      342.72      7.30 o 
   3   1   7      559.25      530.92      8.94 o 
   4   1   7      139.40      139.68     10.21 o 
   5   1   7      138.54      133.78      9.49 o 
   6   1   7      369.97      379.15     14.20 o 
   7   1   7      243.97      287.96     17.04 o 
   8   1   7      592.86      616.91     24.63 o 
   9   1   7      354.85      340.33     15.02 o 
  10   1   7      191.39      188.75     13.67 o 
  11   1   7       88.36       93.71      8.28 o 
  12   1   7      275.73      300.81     22.66 o 
  13   1   7      304.42      308.36     20.91 o 
  14   1   7      138.81      133.33     14.12 o 
  15   1   7       34.53       28.41      9.22 o 
  16   1   7        7.24       23.98     11.49 o 
  17   1   7      148.47      132.41     15.65 o 
  18   1   7       83.22       99.04     14.44 o 
  19   1   7       41.78       58.81     11.94 o 
  20   1   7       15.99       31.43     12.71 o 
   0   2   7      175.48      177.05      8.30 o 
   1   2   7      348.78      331.57     10.78 o 
   2   2   7     1964.01     1843.40     28.55 o 
   3   2   7      171.91      182.50      7.14 o 
   4   2   7      206.99      198.32      8.46 o 
   5   2   7      230.66      227.58      8.36 o 
   6   2   7     1298.88     1358.98     25.86 o 
   7   2   7      218.89      207.23     14.33 o 
   8   2   7      157.47      179.13     14.35 o 
   9   2   7        1.34        9.98      4.88 o 
  10   2   7       66.27       63.24     10.11 o 
  11   2   7      243.49      219.35     18.43 o 
  12   2   7      615.82      615.18     19.51 o 
  13   2   7        7.84       17.40      7.42 o 
  14   2   7       96.14      101.34     10.33 o 
  15   2   7      320.45      266.73     27.82 o 
  16   2   7       98.39       96.67     16.60 o 
  17   2   7       92.52       88.39     14.57 o 
  18   2   7      220.34      207.04     21.78 o 
  19   2   7      357.11      321.38     33.58 o 
  20   2   7      174.09      197.72     32.53 o 
   0   3   7      371.35      374.29     12.11 o 
   1   3   7     1511.32     1491.46     28.41 o 
   2   3   7       30.93       26.54      3.79 o 
   3   3   7      174.69      164.46      4.59 o 
   4   3   7      501.96      497.37      8.87 o 
   5   3   7      648.69      718.24     10.62 o 
   6   3   7      266.83      247.59     12.40 o 
   7   3   7      113.89      126.03     10.38 o 
   8   3   7      241.66      234.58     13.22 o 
   9   3   7       36.38       40.87      7.17 o 
  10   3   7      163.89      167.56     15.45 o 
  11   3   7      544.41      552.85     33.65 o 
  12   3   7      592.77      570.18     29.45 o 
  13   3   7      154.45      174.62     14.17 o 
  14   3   7        5.19       17.72     10.76 o 
  15   3   7       50.92       54.48     11.97 o 
  16   3   7       93.00       90.35     12.47 o 
  17   3   7      205.80      203.86     23.17 o 
  18   3   7      150.28      154.49     19.16 o 
  19   3   7      323.66      302.37     34.87 o 
  20   3   7      197.19      177.61     29.18 o 
   0   4   7      524.21      499.60     19.57 o 
   1   4   7      776.75      795.41     14.29 o 
   2   4   7        2.97        3.22      1.39 o 
   3   4   7      476.17      463.54      8.86 o 
   4   4   7      448.79      423.70      7.65 o 
   5   4   7      100.81       94.27     10.77 o 
   6   4   7     2010.99     2069.02     35.88 o 
   7   4   7      139.86      122.92     10.56 o 
   8   4   7      541.72      549.54     18.80 o 
   9   4   7      374.09      406.47     25.16 o 
  10   4   7      554.16      592.30     18.45 o 
  11   4   7      316.83      318.11     19.72 o 
  12   4   7     1061.79     1042.60     29.20 o 
  13   4   7      423.92      444.38     32.63 o 
  14   4   7       75.40       56.63      9.24 o 
  15   4   7      494.84      490.48     46.33 o 
  16   4   7      157.35      140.01     20.73 o 
  17   4   7       57.87       51.03     15.07 o 
  18   4   7       45.33       42.97     12.81 o 
  19   4   7       14.87       35.60     11.96 o 
  20   4   7        0.39       10.12     14.16 o 
   0   5   7      173.90      139.92     21.59 o 
   1   5   7     1589.74     1513.59     31.49 o 
   2   5   7     1989.65     1916.13     19.12 o 
   3   5   7      256.98      255.37      6.63 o 
   4   5   7      837.69      820.12     17.07 o 
   5   5   7      508.50      478.02     18.65 o 
   6   5   7      227.35      107.09     65.79 o 
   7   5   7      826.93      858.27     19.08 o 
   8   5   7       64.08       91.02      9.87 o 
   9   5   7      166.66      174.92     14.88 o 
  10   5   7       59.45       55.23      6.80 o 
  11   5   7      195.89      184.19     15.36 o 
  12   5   7      492.65      480.05     30.86 o 
  13   5   7      192.64      193.97     16.29 o 
  14   5   7      702.23      720.33     34.32 o 
  15   5   7      236.95      230.47     18.86 o 
  16   5   7        8.60       22.17      9.22 o 
  17   5   7        4.77       14.21     10.75 o 
  18   5   7       40.00       43.39     11.71 o 
  19   5   7      163.11      142.61     21.93 o 
   0   6   7     1153.50     1147.74     19.74 o 
   1   6   7     2754.55     2810.83     30.37 o 
   2   6   7      493.21      507.97      8.52 o 
   3   6   7       64.92       50.93     10.57 o 
   4   6   7     1591.90     1742.45     25.51 o 
   5   6   7      193.51      195.04     15.89 o 
   6   6   7       13.74       28.25      5.26 o 
   7   6   7       90.65       89.15      7.71 o 
   8   6   7      371.46      388.74     23.29 o 
   9   6   7      125.94      142.22     11.56 o 
  10   6   7      108.64      107.92     21.08 o 
  11   6   7       24.60       18.65      8.54 o 
  12   6   7      268.12      255.24     22.45 o 
  13   6   7       29.75       34.41      9.07 o 
  14   6   7      229.29      206.35     19.11 o 
  15   6   7       29.72       20.14     10.35 o 
  16   6   7      359.84      310.08     28.20 o 
  17   6   7       25.54       43.57     12.49 o 
  18   6   7       99.70      116.83     16.36 o 
  19   6   7      130.42      119.14     26.54 o 
   0   7   7      685.17      703.85     16.03 o 
   1   7   7      648.51      654.64     13.27 o 
   2   7   7      116.78      139.50     12.62 o 
   3   7   7     1689.38     1757.21     30.46 o 
   4   7   7      157.68      188.76      7.08 o 
   5   7   7      434.95      475.35     21.53 o 
   6   7   7       54.50       55.20      6.36 o 
   7   7   7       70.70       80.02      9.57 o 
   8   7   7      172.82      166.75     11.03 o 
   9   7   7      132.41      142.30     12.18 o 
  10   7   7      112.11      111.59     11.89 o 
  11   7   7      803.48      803.77     33.49 o 
  12   7   7      634.46      551.46     76.03 o 
  13   7   7      689.40      703.47     57.46 o 
  14   7   7       75.80       62.00      9.90 o 
  15   7   7      118.33       92.26     14.10 o 
  16   7   7        2.94       22.03     10.89 o 
  17   7   7       59.87       60.00     14.85 o 
  18   7   7       42.29       48.04     15.59 o 
  19   7   7       12.92       12.86     14.66 o 
   0   8   7      507.78      512.57     30.16 o 
   1   8   7      273.23      228.67      8.84 o 
   2   8   7      743.65      755.82     12.70 o 
   3   8   7      281.86      253.50     10.46 o 
   4   8   7      338.18      361.18      7.37 o 
   5   8   7       78.55       89.62      9.02 o 
   6   8   7      295.30      280.41     18.73 o 
   7   8   7       91.70       83.04      9.15 o 
   8   8   7      109.42      122.67     10.96 o 
   9   8   7      270.95      260.04     19.59 o 
  10   8   7      172.21      173.02     12.88 o 
  11   8   7      547.97      592.09     39.68 o 
  12   8   7       67.09       68.24      9.34 o 
  13   8   7      371.49      394.62     30.75 o 
  14   8   7      235.08      232.86     21.84 o 
  15   8   7      105.38      100.61     11.56 o 
  16   8   7       78.40       84.75     10.15 o 
  17   8   7       40.51       61.68     16.00 o 
  18   8   7      148.23      135.43     25.11 o 
  19   8   7       17.01       39.50     19.83 o 
   0   9   7       56.63       60.77     11.37 o 
   1   9   7      531.87      614.26     17.09 o 
   2   9   7      367.00      424.26     10.68 o 
   3   9   7      185.56      204.85     16.34 o 
   4   9   7       84.77       81.87      7.34 o 
   5   9   7      193.15      231.43     20.23 o 
   6   9   7       67.74       70.87     10.83 o 
   7   9   7     1193.54     1239.31     23.41 o 
   8   9   7      495.81      457.98     23.29 o 
   9   9   7       52.40       65.62      8.20 o 
  10   9   7      146.87      149.64     12.53 o 
  11   9   7      639.65      656.67     28.99 o 
  12   9   7       14.02       13.35      9.18 o 
  13   9   7      804.91      817.61     35.98 o 
  14   9   7      264.47      270.40     19.32 o 
  15   9   7       80.63       71.98     10.79 o 
  16   9   7        9.44       44.34      9.34 o 
  17   9   7       21.80       26.46     11.21 o 
  18   9   7       34.89       53.86     14.56 o 
   0  10   7      188.19      162.05     21.48 o 
   1  10   7       12.62       13.25      4.84 o 
   2  10   7      364.25      363.85     14.81 o 
   3  10   7       26.60       20.53      6.64 o 
   4  10   7      823.92      809.76     29.06 o 
   5  10   7       72.14       82.79     11.41 o 
   6  10   7       87.39       88.55     10.73 o 
   7  10   7      415.04      438.26     19.73 o 
   8  10   7       69.41       66.98      9.12 o 
   9  10   7      121.38      109.49      9.93 o 
  10  10   7       77.97       83.92     10.22 o 
  11  10   7      260.33      297.98     21.71 o 
  12  10   7      207.23      225.42     18.82 o 
  13  10   7       32.28       26.82      7.42 o 
  14  10   7      249.64      260.92     17.15 o 
  15  10   7       36.65       36.03      9.13 o 
  16  10   7       16.19       25.12      8.55 o 
  17  10   7       31.62       36.96     19.33 o 
  18  10   7       14.70       29.44     18.73 o 
   0  11   7     1004.61      963.09     32.45 o 
   1  11   7      486.21      519.90     14.32 o 
   2  11   7       22.10       16.81      6.55 o 
   3  11   7      597.72      618.66     18.73 o 
   4  11   7        5.09        4.69      3.95 o 
   5  11   7       29.34       41.60      8.42 o 
   6  11   7       10.99       12.73      5.76 o 
   7  11   7       54.24       71.17     11.62 o 
   8  11   7     1262.00     1212.53     23.18 o 
   9  11   7      150.54      102.56     11.29 o 
  10  11   7      314.10      332.23     27.22 o 
  11  11   7      141.17       99.84     10.70 o 
  12  11   7     1118.71     1111.37     33.51 o 
  13  11   7      183.61      193.60     18.21 o 
  14  11   7      255.02      275.74     21.73 o 
  15  11   7      458.02      448.27     39.81 o 
  16  11   7       89.74       91.17     15.48 o 
  17  11   7        4.66       23.54     11.47 o 
   0  12   7     1326.09     1358.44     36.94 o 
   1  12   7      845.02      849.01     20.20 o 
   2  12   7      652.73      649.05     22.32 o 
   3  12   7      395.47      418.56     19.57 o 
   4  12   7       17.51       21.93      4.63 o 
   5  12   7      680.63      707.72     29.60 o 
   6  12   7       76.80       74.63     10.34 o 
   7  12   7       11.96       17.86     10.11 o 
   8  12   7      698.79      711.02     26.68 o 
   9  12   7       57.72       78.07     11.01 o 
  10  12   7      645.02      636.48     41.73 o 
  11  12   7      533.93      580.84     47.06 o 
  12  12   7      326.69      362.34     30.72 o 
  13  12   7      517.81      508.47     41.76 o 
  14  12   7      199.22      199.80     15.28 o 
  15  12   7       60.37       67.47     10.16 o 
  16  12   7      219.72      183.77     26.36 o 
  17  12   7      170.28      131.62     20.53 o 
   0  13   7      559.90      555.06     31.67 o 
   1  13   7       15.41       21.39     12.99 o 
   2  13   7       96.02      103.14     13.04 o 
   3  13   7     1061.91     1194.17     48.40 o 
   4  13   7       67.83       64.90      8.14 o 
   5  13   7      237.94      231.91     24.16 o 
   6  13   7       99.95      121.43     14.20 o 
   7  13   7      130.94      127.01     11.79 o 
   8  13   7      867.62      958.61     23.59 o 
   9  13   7      243.18      225.52     20.88 o 
  10  13   7       10.19       -2.58     13.29 o 
  11  13   7      535.82      515.96     47.54 o 
  12  13   7       28.52       34.92     10.12 o 
  13  13   7       89.56       83.89     12.26 o 
  14  13   7      605.02      567.12     49.03 o 
  15  13   7       97.92       99.56     14.76 o 
  16  13   7      153.24      164.74     22.66 o 
   0  14   7        2.72       36.16     17.19 o 
   1  14   7      174.24      181.75     18.89 o 
   2  14   7     2584.07     2743.96     55.82 o 
   3  14   7      381.86      349.01     37.06 o 
   4  14   7      610.26      608.97     26.18 o 
   5  14   7      191.42      183.14     19.05 o 
   6  14   7      405.09      409.83     36.79 o 
   7  14   7       27.65       30.89      8.99 o 
   8  14   7      167.30      162.69     18.29 o 
   9  14   7       89.36       82.64     10.90 o 
  10  14   7      271.80      306.50     30.39 o 
  11  14   7      114.05      116.13     13.63 o 
  12  14   7      187.17      164.78     20.84 o 
  13  14   7      210.34      214.93     21.63 o 
  14  14   7      180.92      157.22     16.81 o 
  15  14   7       64.14       53.50     19.83 o 
  16  14   7       40.41       65.99     22.88 o 
   0  15   7       39.07       33.09     30.03 o 
   1  15   7      952.47      998.03     27.00 o 
   2  15   7     1015.70     1087.18     29.19 o 
   3  15   7     2168.47     2241.30     35.43 o 
   4  15   7      508.43      495.95     37.11 o 
   5  15   7      312.69      262.90     29.70 o 
   6  15   7      207.60      193.16     19.80 o 
   7  15   7      145.92      146.20     19.04 o 
   8  15   7      131.26      121.15     16.82 o 
   9  15   7      201.32      234.39     30.55 o 
  10  15   7      407.38      395.82     31.14 o 
  11  15   7      359.67      401.15     34.18 o 
  12  15   7        0.54       19.75      8.49 o 
  13  15   7       96.51       84.18     14.73 o 
  14  15   7       54.44       56.40     11.65 o 
  15  15   7      106.77      136.69     17.52 o 
   0  16   7        1.60       26.06     11.96 o 
   1  16   7      398.79      427.15     36.87 o 
   2  16   7      515.08      527.99     27.77 o 
   3  16   7       70.84       58.91     13.63 o 
   4  16   7       67.25       49.29      9.74 o 
   5  16   7      476.70      489.82     52.78 o 
   6  16   7     1302.76     1416.45     37.17 o 
   7  16   7      422.76      466.29     45.86 o 
   8  16   7      395.69      367.71     36.31 o 
   9  16   7      137.41      140.83     22.47 o 
  10  16   7      108.65       94.98     16.02 o 
  11  16   7       59.49       28.38     23.10 o 
  12  16   7        2.22        1.43     15.39 o 
  13  16   7       73.74       75.88     13.31 o 
  14  16   7       29.20       38.86     13.39 o 
   0  17   7       20.44       24.88     16.20 o 
   1  17   7      237.82      235.42     24.60 o 
   2  17   7      868.86      874.90     25.73 o 
   3  17   7      381.55      351.28     40.84 o 
   4  17   7      635.71      608.23     34.35 o 
   5  17   7      526.37      518.36     31.98 o 
   6  17   7      187.80      209.79     21.75 o 
   7  17   7       77.21       80.34     13.65 o 
   8  17   7      285.08      278.05     28.90 o 
   9  17   7      133.29       87.59     35.52 o 
  10  17   7      232.15      189.85     27.02 o 
  11  17   7      114.03      117.83     20.44 o 
  12  17   7      278.45      326.02     42.28 o 
  13  17   7      145.25      193.84     25.61 o 
   0  18   7      127.40      137.90     15.52 o 
   1  18   7       55.17       65.93     12.83 o 
   2  18   7      306.59      286.48     32.93 o 
   3  18   7      190.47      148.99     27.98 o 
   4  18   7      625.44      684.65     40.31 o 
   5  18   7     1011.78     1070.36     30.58 o 
   6  18   7      274.29      270.62     27.44 o 
   7  18   7       52.55       64.35     20.36 o 
   8  18   7      125.30      120.35     22.53 o 
   9  18   7       96.52       84.71     17.98 o 
  10  18   7      132.83       97.84     20.14 o 
  11  18   7      415.89      415.97     53.09 o 
  12  18   7      106.78       96.44     20.40 o 
   0  19   7        0.66       -2.80     24.31 o 
   1  19   7      196.63      239.39     23.98 o 
   2  19   7      535.82      516.26     40.68 o 
   3  19   7      764.47      884.72     58.60 o 
   4  19   7       16.44       21.59     12.02 o 
   5  19   7      317.99      288.71     33.28 o 
   6  19   7      141.77      155.35     25.38 o 
   7  19   7       56.68       35.32     15.73 o 
   8  19   7      327.48      388.02     52.94 o 
   9  19   7       60.76       83.49     18.34 o 
  10  19   7      104.78      129.34     22.45 o 
  11  19   7      175.70      145.81     23.48 o 
   0  20   7       43.33       46.06     16.74 o 
   1  20   7      150.56      125.83     19.81 o 
   2  20   7      427.94      404.81     49.27 o 
   3  20   7      207.69      202.38     30.59 o 
   4  20   7      395.18      384.40     55.04 o 
   5  20   7      113.74      128.76     22.70 o 
   6  20   7      108.97      104.51     23.17 o 
   7  20   7      169.05      208.14     27.34 o 
   8  20   7      330.58      310.70     43.27 o 
   9  20   7      225.76      269.83     41.08 o 
   0  21   7       45.20       59.97     20.81 o 
   1  21   7      100.38       89.89     18.57 o 
   2  21   7      109.97      136.91     22.13 o 
   3  21   7       17.79       15.25     18.35 o 
   4  21   7       14.50       14.39     14.53 o 
   5  21   7      235.77      182.31     33.75 o 
   6  21   7       57.44       95.23     25.02 o 
   7  21   7       24.75       37.03     12.47 o 
   8  21   7       24.30       52.60     29.02 o 
   0  22   7       33.52       47.27     43.45 o 
   1  22   7       15.77       28.82     15.87 o 
   2  22   7       60.06       45.86     24.24 o 
   3  22   7       30.54       27.82     23.34 o 
   4  22   7      521.62      487.66     84.73 o 
   5  22   7       99.99      104.70     24.80 o 
   0   0   8      900.45      896.94     22.66 o 
   1   0   8     2809.82     2769.38     15.36 o 
   2   0   8       50.70       56.10     10.32 o 
   3   0   8       57.22       45.06      8.24 o 
   4   0   8      226.74      237.20     11.02 o 
   5   0   8        7.57       16.96      6.11 o 
   6   0   8      476.53      484.20     37.17 o 
   7   0   8       30.18       39.69     11.72 o 
   8   0   8      136.30      143.31     18.20 o 
   9   0   8      268.65      319.29     37.47 o 
  10   0   8      429.47      402.26     59.91 o 
  11   0   8        1.87       14.77      8.17 o 
  12   0   8      147.37      175.23     38.23 o 
  13   0   8        0.73      -17.84     17.84 o 
  14   0   8      212.63      229.77     29.83 o 
  15   0   8       11.92       34.16     16.08 o 
  16   0   8       11.74       57.04     17.71 o 
  17   0   8       86.22       89.12     12.90 o 
  18   0   8      150.12      150.08     32.41 o 
  19   0   8        4.89       26.51     15.23 o 
  20   0   8      258.16      249.54     50.49 o 
   0   1   8      223.06      195.15     18.35 o 
   1   1   8      670.45      674.66     12.71 o 
   2   1   8     1094.67     1061.29     20.77 o 
   3   1   8      415.92      410.14     12.25 o 
   4   1   8      128.01      117.39      7.20 o 
   5   1   8      212.07      229.63      7.99 o 
   6   1   8      424.33      470.94     10.62 o 
   7   1   8     1203.81     1063.59     32.04 o 
   8   1   8      188.00      227.87     21.19 o 
   9   1   8      275.86      285.00     26.58 o 
  10   1   8      298.57      304.91     27.13 o 
  11   1   8       68.81       91.86     10.81 o 
  12   1   8      226.88      209.51     17.43 o 
  13   1   8       83.89       71.91     10.74 o 
  14   1   8       31.36       20.47     10.22 o 
  15   1   8      150.81      158.01     18.24 o 
  16   1   8       69.75       66.51     15.50 o 
  17   1   8      250.13      238.64     20.08 o 
  18   1   8       86.34       73.69     17.10 o 
  19   1   8       65.86       71.50     12.55 o 
  20   1   8      114.62      105.57     15.53 o 
   0   2   8     2525.26     2448.75     39.77 o 
   1   2   8      771.54      783.07     11.41 o 
   2   2   8      314.80      294.61     10.62 o 
   3   2   8      267.68      246.44      6.59 o 
   4   2   8       67.31       79.46      9.07 o 
   5   2   8      154.79      154.25     11.50 o 
   6   2   8      568.05      555.59     12.17 o 
   7   2   8      860.12      928.92     18.56 o 
   8   2   8      674.88      734.43     25.19 o 
   9   2   8        8.56        5.87      6.98 o 
  10   2   8      352.22      426.65     32.80 o 
  11   2   8      179.04      177.43     15.32 o 
  12   2   8     1401.66     1345.75     21.90 o 
  13   2   8       16.21       33.24      9.48 o 
  14   2   8      207.87      204.90     18.77 o 
  15   2   8      309.62      288.17     27.73 o 
  16   2   8       19.11       14.53     10.83 o 
  17   2   8       13.49       12.77     12.86 o 
  18   2   8        7.38       16.42     13.42 o 
  19   2   8      100.32      100.12     15.09 o 
  20   2   8       11.01       32.95     18.93 o 
   0   3   8     2486.09     2358.60     79.09 o 
   1   3   8      356.38      373.79     12.12 o 
   2   3   8      826.79      861.22     16.11 o 
   3   3   8      556.08      578.60      6.42 o 
   4   3   8      697.58      726.63     12.73 o 
   5   3   8      504.61      507.09      9.35 o 
   6   3   8      428.43      442.20     14.53 o 
   7   3   8      444.04      420.88     18.76 o 
   8   3   8      480.67      429.49     12.26 o 
   9   3   8      228.56      261.93     24.71 o 
  10   3   8      300.03      270.07     22.55 o 
  11   3   8      592.14      644.36     49.82 o 
  12   3   8      376.17      365.99     22.85 o 
  13   3   8     1176.89     1122.04     21.93 o 
  14   3   8       66.90       79.50     11.35 o 
  15   3   8       39.91       41.79      8.73 o 
  16   3   8      183.21      197.03     20.51 o 
  17   3   8      210.31      185.27     22.16 o 
  18   3   8      236.31      260.89     23.52 o 
  19   3   8       57.75       45.83     12.15 o 
   0   4   8     2947.46     2719.27     71.21 o 
   1   4   8      382.19      357.07     14.67 o 
   2   4   8     1930.13     1927.58     29.91 o 
   3   4   8      141.40      142.12      6.86 o 
   4   4   8      461.47      476.35      9.40 o 
   5   4   8     1051.48     1061.74     15.18 o 
   6   4   8      585.53      558.43     22.38 o 
   7   4   8      366.59      389.86     15.86 o 
   8   4   8      876.32     1001.81     18.73 o 
   9   4   8      285.56      285.18     21.83 o 
  10   4   8      357.77      345.91     21.30 o 
  11   4   8      837.78      775.35     22.61 o 
  12   4   8      756.11      709.13     26.54 o 
  13   4   8      306.33      298.53     24.88 o 
  14   4   8       53.28       56.49     10.00 o 
  15   4   8       83.77       58.80     10.80 o 
  16   4   8       17.69       19.65      8.95 o 
  17   4   8       18.59       10.86     12.45 o 
  18   4   8      207.25      206.04     26.74 o 
  19   4   8       34.25       29.31     11.08 o 
   0   5   8     2170.61     2269.84     49.10 o 
   1   5   8      368.49      360.84      9.43 o 
   2   5   8     2830.50     2758.87     31.41 o 
   3   5   8      884.94      899.80     15.78 o 
   4   5   8      131.62      123.55     10.20 o 
   5   5   8     2340.92     2515.06     27.85 o 
   6   5   8      677.62      670.36     21.58 o 
   7   5   8      853.01      834.06     24.98 o 
   8   5   8     3526.08     3705.15     57.08 o 
   9   5   8      332.05      360.48     19.96 o 
  10   5   8      244.00      268.14     21.33 o 
  11   5   8      189.46      181.52     15.58 o 
  12   5   8     1039.14     1026.87     26.79 o 
  13   5   8      230.24      214.45     17.54 o 
  14   5   8      243.88      276.58     21.38 o 
  15   5   8      364.61      365.05     34.57 o 
  16   5   8       69.15       47.14     13.38 o 
  17   5   8       14.76       27.39     12.85 o 
  18   5   8       82.81       50.13     18.58 o 
  19   5   8       65.28       64.34     14.03 o 
   0   6   8     5933.98     6134.50    171.64 o 
   1   6   8      621.66      617.63      7.76 o 
   2   6   8     2443.42     2549.08     27.27 o 
   3   6   8     3822.27     3975.08     37.79 o 
   4   6   8      601.07      697.49     13.17 o 
   5   6   8      476.49      491.93      9.72 o 
   6   6   8      133.50      133.58      8.84 o 
   7   6   8       19.60       29.48      5.81 o 
   8   6   8      989.91     1099.32     18.54 o 
   9   6   8       98.24       73.79     10.98 o 
  10   6   8      371.66      430.96     31.92 o 
  11   6   8      567.25      637.91     26.29 o 
  12   6   8      678.95      666.98     32.78 o 
  13   6   8       47.98       49.15      8.13 o 
  14   6   8     1045.66      956.49     29.01 o 
  15   6   8       60.71       51.32      8.44 o 
  16   6   8       63.02       55.27     12.27 o 
  17   6   8      320.72      329.98     33.02 o 
  18   6   8        7.52       28.72      9.49 o 
  19   6   8      233.35      197.83     25.32 o 
   0   7   8     2725.97     2688.87     62.13 o 
   1   7   8     1979.14     2026.12     33.34 o 
   2   7   8      392.65      442.67     13.70 o 
   3   7   8      584.18      599.40      9.69 o 
   4   7   8      238.66      213.35      9.20 o 
   5   7   8      356.45      395.59     13.60 o 
   6   7   8       86.62      115.37     13.04 o 
   7   7   8      186.57      170.98     17.71 o 
   8   7   8      429.54      437.70     34.02 o 
   9   7   8      290.01      287.50     22.21 o 
  10   7   8      121.67      127.30     11.12 o 
  11   7   8     1909.91     1892.94     26.56 o 
  12   7   8      503.31      505.26     45.23 o 
  13   7   8      910.28      928.68     30.90 o 
  14   7   8       36.33       30.56      8.75 o 
  15   7   8      503.41      473.84     37.34 o 
  16   7   8        9.88       14.71     13.88 o 
  17   7   8      175.37      176.95     19.98 o 
  18   7   8       47.01       55.06     12.08 o 
  19   7   8      203.19      168.93     46.21 o 
   0   8   8       58.20       67.77     10.48 o 
   1   8   8     1345.87     1490.77     21.83 o 
   2   8   8      292.13      292.63     16.68 o 
   3   8   8      420.87      412.10     13.06 o 
   4   8   8      141.45      124.02     11.29 o 
   5   8   8       77.90       92.29      9.34 o 
   6   8   8       40.34       52.03      7.92 o 
   7   8   8        8.09       14.39      6.93 o 
   8   8   8      213.86      188.76     16.93 o 
   9   8   8      274.94      266.65     19.71 o 
  10   8   8     1376.76     1431.61     43.96 o 
  11   8   8      537.44      512.71     31.93 o 
  12   8   8      490.59      482.37     36.44 o 
  13   8   8      543.00      534.93     35.92 o 
  14   8   8        9.83       21.29     10.67 o 
  15   8   8      140.72      123.89     14.96 o 
  16   8   8       34.04       53.18     18.29 o 
  17   8   8        8.23       24.84     15.93 o 
  18   8   8      125.56      103.03     17.14 o 
   0   9   8      355.34      275.54     26.16 o 
   1   9   8     1688.36     1754.15     22.25 o 
   2   9   8      503.96      518.10     12.84 o 
   3   9   8       71.87       66.69      6.63 o 
   4   9   8      499.66      500.78     12.48 o 
   5   9   8       82.68       69.55      7.62 o 
   6   9   8      911.98      929.40     15.01 o 
   7   9   8      608.08      670.43     20.51 o 
   8   9   8      462.64      433.31     18.79 o 
   9   9   8      109.35      110.68      9.73 o 
  10   9   8      574.59      502.10     25.48 o 
  11   9   8      419.85      426.15     29.05 o 
  12   9   8       35.76       40.56      9.50 o 
  13   9   8       11.78       25.25      8.15 o 
  14   9   8      257.05      230.44     18.55 o 
  15   9   8      675.55      632.58     54.19 o 
  16   9   8        5.45       -1.46     12.52 o 
  17   9   8        3.44       34.55     13.65 o 
  18   9   8        7.72       18.25     13.97 o 
   0  10   8       31.44       23.40      7.56 o 
   1  10   8      703.67      662.73     14.86 o 
   2  10   8       64.64       51.87      8.56 o 
   3  10   8      973.43      965.97     17.10 o 
   4  10   8      757.05      799.02     17.84 o 
   5  10   8       51.48       49.02      8.01 o 
   6  10   8     1089.83     1133.34     20.78 o 
   7  10   8      347.35      333.32     31.39 o 
   8  10   8      568.11      611.22     24.29 o 
   9  10   8      250.24      255.23     23.98 o 
  10  10   8      186.15      180.51     15.00 o 
  11  10   8       27.05       33.89      8.02 o 
  12  10   8      941.84      949.21     26.05 o 
  13  10   8       86.70       90.64     11.01 o 
  14  10   8        5.54        2.57     16.43 o 
  15  10   8      103.11      109.02     19.20 o 
  16  10   8       99.17      116.35     15.60 o 
  17  10   8       29.56       39.79     15.27 o 
  18  10   8       79.86       83.05     16.41 o 
   0  11   8     2204.68     2251.05     56.81 o 
   1  11   8      175.34      173.62     17.39 o 
   2  11   8     2145.94     2081.88     34.30 o 
   3  11   8      140.75      134.67     12.73 o 
   4  11   8      303.75      286.75     24.94 o 
   5  11   8      215.13      231.55     15.72 o 
   6  11   8       77.03       58.52      7.92 o 
   7  11   8      531.44      483.55     28.10 o 
   8  11   8       15.13       31.87     12.23 o 
   9  11   8      811.75      739.94     24.77 o 
  10  11   8      173.09      127.99     12.94 o 
  11  11   8      224.42      206.67     17.86 o 
  12  11   8      618.12      587.03     41.23 o 
  13  11   8        7.72       25.31     10.01 o 
  14  11   8      191.10      169.82     19.47 o 
  15  11   8       99.51      107.49     14.00 o 
  16  11   8      181.93      187.83     24.18 o 
  17  11   8      202.17      213.89     30.66 o 
   0  12   8       59.36       80.68     18.02 o 
   1  12   8      356.41      319.34     17.73 o 
   2  12   8     3653.51     3812.98     50.76 o 
   3  12   8      181.49      145.00     14.12 o 
   4  12   8       52.03       67.25      8.99 o 
   5  12   8      345.85      319.01     24.82 o 
   6  12   8      269.54      308.54     30.33 o 
   7  12   8      899.14      839.26     24.40 o 
   8  12   8      634.12      594.22     30.10 o 
   9  12   8      572.80      447.09     41.37 o 
  10  12   8      614.30      552.68     27.15 o 
  11  12   8      804.70      820.83     25.07 o 
  12  12   8      192.78      185.98     16.63 o 
  13  12   8      284.58      276.38     22.14 o 
  14  12   8      199.37      200.27     16.79 o 
  15  12   8        4.95       13.91     11.01 o 
  16  12   8      251.37      261.20     32.21 o 
  17  12   8      125.96      161.30     24.85 o 
   0  13   8      208.56      115.03     76.40 o 
   1  13   8      746.22      739.81     18.33 o 
   2  13   8     2462.43     2587.28     34.00 o 
   3  13   8     2179.19     2276.23     31.34 o 
   4  13   8       88.76      110.00     12.36 o 
   5  13   8      296.87      310.10     32.87 o 
   6  13   8      117.29      126.87     14.44 o 
   7  13   8      394.92      430.66     25.53 o 
   8  13   8      207.30      219.13     21.39 o 
   9  13   8      736.93      677.25     34.97 o 
  10  13   8      346.57      303.85     31.80 o 
  11  13   8      990.52      958.94     32.14 o 
  12  13   8      569.79      666.65     50.92 o 
  13  13   8      240.97      228.24     20.03 o 
  14  13   8      209.28      235.32     24.58 o 
  15  13   8      271.52      281.05     28.77 o 
  16  13   8        9.91       28.42     12.35 o 
   0  14   8        1.21       14.46     16.96 o 
   1  14   8     2005.36     1857.30     31.85 o 
   2  14   8     3079.58     3020.38     59.79 o 
   3  14   8     1433.84     1419.44     30.08 o 
   4  14   8      190.51      170.17     14.68 o 
   5  14   8      412.76      330.64     31.85 o 
   6  14   8      921.37      889.10     26.08 o 
   7  14   8      755.59      665.83     37.87 o 
   8  14   8      389.35      387.00     36.57 o 
   9  14   8      125.29      110.25     18.37 o 
  10  14   8     1925.20     1979.36     44.61 o 
  11  14   8      139.51      127.11     17.69 o 
  12  14   8      115.36      103.54     15.08 o 
  13  14   8      407.61      383.27     40.27 o 
  14  14   8      116.28       95.78     15.52 o 
  15  14   8      105.54      120.29     18.77 o 
   0  15   8     1678.66     1775.35     46.07 o 
   1  15   8     1275.98     1254.93     23.18 o 
   2  15   8     2563.27     2544.35     61.54 o 
   3  15   8      684.27      699.34     33.08 o 
   4  15   8      592.18      631.49     42.03 o 
   5  15   8     1218.54     1069.56     25.60 o 
   6  15   8      393.22      395.78     39.14 o 
   7  15   8      982.53      974.00     24.18 o 
   8  15   8      133.57      117.04     14.82 o 
   9  15   8     1978.95     1997.20     42.96 o 
  10  15   8      880.86      801.21     63.04 o 
  11  15   8      117.50       96.57     18.88 o 
  12  15   8      131.37      130.68     17.52 o 
  13  15   8      146.68      146.46     22.11 o 
  14  15   8      186.74      178.98     24.51 o 
  15  15   8       68.14       67.47     14.65 o 
   0  16   8      112.98      124.58     27.33 o 
   1  16   8      942.68      948.31     28.51 o 
   2  16   8      476.66      481.82     38.43 o 
   3  16   8      451.86      417.90     34.13 o 
   4  16   8      158.72      172.60     22.67 o 
   5  16   8      157.99      152.82     20.62 o 
   6  16   8      230.00      196.63     18.41 o 
   7  16   8     1070.84     1174.16     33.69 o 
   8  16   8       35.26       32.69     10.61 o 
   9  16   8      148.13      156.42     19.16 o 
  10  16   8       67.36       63.75     16.67 o 
  11  16   8       85.45       96.91     21.97 o 
  12  16   8      469.05      425.09     59.24 o 
  13  16   8      466.38      489.54     64.85 o 
  14  16   8      482.93      391.44     58.05 o 
   0  17   8       11.92       24.46     10.92 o 
   1  17   8        2.88        6.52     12.45 o 
   2  17   8       61.98       56.45     10.04 o 
   3  17   8        9.41       14.78      7.67 o 
   4  17   8       19.82       51.33     13.20 o 
   5  17   8      457.51      518.56     50.83 o 
   6  17   8      220.90      224.57     20.19 o 
   7  17   8       14.11       24.66      9.85 o 
   8  17   8      183.75      204.52     24.73 o 
   9  17   8      259.52      225.88     38.50 o 
  10  17   8      748.13      699.69     90.10 o 
  11  17   8      295.22      290.44     46.32 o 
  12  17   8      102.46       90.24     18.86 o 
  13  17   8      437.66      437.77     50.40 o 
   0  18   8       91.98       86.22     16.81 o 
   1  18   8      627.84      576.44     37.93 o 
   2  18   8      770.08      795.01     30.56 o 
   3  18   8       34.31       24.53      7.28 o 
   4  18   8      651.89      701.44     56.74 o 
   5  18   8      328.56      360.87     37.44 o 
   6  18   8      156.96      110.90     33.02 o 
   7  18   8     1302.69     1404.44     35.72 o 
   8  18   8       82.04       57.76     23.49 o 
   9  18   8      658.86      661.80     59.50 o 
  10  18   8      559.29      587.31     35.71 o 
  11  18   8      473.37      551.81     72.61 o 
  12  18   8       93.51       72.49     17.33 o 
   0  19   8      500.20      456.55     67.67 o 
   1  19   8      292.09      244.16     30.09 o 
   2  19   8      164.25      131.37     18.37 o 
   3  19   8      359.52      398.92     49.83 o 
   4  19   8      342.40      325.39     38.41 o 
   5  19   8      778.85      759.29     60.60 o 
   6  19   8       52.26       73.62     19.31 o 
   7  19   8      241.56      258.08     38.35 o 
   8  19   8      356.96      349.57     50.93 o 
   9  19   8      494.90      435.12     63.64 o 
  10  19   8       34.42       46.39     12.48 o 
  11  19   8       93.37       72.70     26.24 o 
   0  20   8       41.12       36.00     17.27 o 
   1  20   8      135.01      115.30     22.17 o 
   2  20   8       55.36       71.84     14.25 o 
   3  20   8       65.15       76.12     17.39 o 
   4  20   8      319.75      353.85     50.12 o 
   5  20   8      237.89      240.63     29.95 o 
   6  20   8       27.98       40.06     14.60 o 
   7  20   8      305.85      223.75     40.16 o 
   8  20   8      513.63      728.38     77.44 o 
   9  20   8      132.10      125.39     20.04 o 
   0  21   8      297.09      261.46     85.73 o 
   1  21   8       45.68       74.48     20.12 o 
   2  21   8      232.96      254.59     51.68 o 
   3  21   8      400.39      345.81     78.03 o 
   4  21   8      202.76      199.65     36.18 o 
   5  21   8      186.60      216.17     31.77 o 
   6  21   8      177.82      160.37     28.08 o 
   7  21   8       58.26       79.88     30.47 o 
   0  22   8      522.33      450.44    116.31 o 
   1  22   8      168.98      109.55     30.54 o 
   2  22   8      258.80      245.30     45.55 o 
   3  22   8      207.33      173.16     39.12 o 
   4  22   8       40.80        8.18     26.57 o 
   1   0   9     7269.55     7591.69    122.80 o 
   2   0   9     6090.37     5691.95     67.04 o 
   3   0   9     1396.92     1773.72     38.98 o 
   4   0   9     1178.94     1071.97     33.88 o 
   5   0   9      757.11      558.99     28.19 o 
   6   0   9      391.99      461.56     19.63 o 
   7   0   9      627.88      680.63     43.62 o 
   8   0   9     5644.27     5701.54     93.33 o 
   9   0   9      231.46      192.92     28.83 o 
  10   0   9     4146.01     4087.64    122.79 o 
  11   0   9        0.06       19.50     12.94 o 
  12   0   9     2893.84     2767.65     72.11 o 
  13   0   9       37.63       13.11     18.44 o 
  14   0   9        3.43      -14.15     19.92 o 
  15   0   9      209.94      170.35     37.95 o 
  16   0   9        7.81       54.74     27.83 o 
  17   0   9        0.04        8.92     17.10 o 
  18   0   9     2137.72     2225.11     51.83 o 
  19   0   9      637.84      714.40     88.46 o 
   0   1   9     5525.97     5660.39     87.94 o 
   1   1   9     2492.09     2306.24     33.04 o 
   2   1   9    13526.43    13164.71    126.67 o 
   3   1   9     1965.22     1986.08     25.84 o 
   4   1   9     5319.97     5112.01     46.04 o 
   5   1   9    17693.34    17148.86    185.10 o 
   6   1   9    10419.14    10569.42    103.30 o 
   7   1   9     1119.71     1392.06     24.01 o 
   8   1   9     6358.63     6482.55     70.33 o 
   9   1   9     2842.00     2999.82     44.40 o 
  10   1   9     1725.26     1877.39     30.23 o 
  11   1   9     4461.43     4554.50     60.39 o 
  12   1   9     3723.74     3613.83     46.70 o 
  13   1   9     2537.50     2558.67     43.07 o 
  14   1   9     1127.24     1145.34     28.90 o 
  15   1   9      214.18      199.92     18.22 o 
  16   1   9      897.48      823.43     41.71 o 
  17   1   9      116.61       95.83     13.13 o 
  18   1   9      499.58      581.77     52.21 o 
  19   1   9      703.30      838.82     48.87 o 
   0   2   9     4713.37     5057.03     65.45 o 
   1   2   9     6596.16     6406.67     54.26 o 
   2   2   9     9435.43    10318.94    102.82 o 
   3   2   9    17353.77    16957.41    111.12 o 
   4   2   9     2234.49     2545.90     29.71 o 
   5   2   9     2914.66     3095.70     40.15 o 
   6   2   9     3370.52     3509.47     46.15 o 
   7   2   9     2128.06     2408.44     35.01 o 
   8   2   9     8002.01     8657.56     87.77 o 
   9   2   9     1817.86     2010.91     41.00 o 
  10   2   9     5109.28     5472.99     66.59 o 
  11   2   9     1885.66     1945.31     43.56 o 
  12   2   9     3296.49     3444.78     48.16 o 
  13   2   9     2754.38     2776.59     65.27 o 
  14   2   9     2021.62     1955.74     37.86 o 
  15   2   9      155.81      133.73     17.68 o 
  16   2   9      184.60      149.51     16.49 o 
  17   2   9       11.64       26.42      8.23 o 
  18   2   9      362.15      425.66     43.88 o 
  19   2   9      243.24      301.60     34.13 o 
   0   3   9     4072.74     4336.49     76.02 o 
   1   3   9    26206.58    25364.08    208.86 o 
   2   3   9    13201.97    13370.47     97.77 o 
   3   3   9    11977.97    11366.06    132.69 o 
   4   3   9     8991.45     9152.30    108.06 o 
   5   3   9     3038.66     3529.67     41.13 o 
   6   3   9     1819.01     2291.33     38.47 o 
   7   3   9     5194.35     5796.42     65.21 o 
   8   3   9     1028.92     1285.06     25.83 o 
   9   3   9     2666.72     2890.07     69.11 o 
  10   3   9     4608.13     4568.32     61.43 o 
  11   3   9     7843.19     8329.13    138.17 o 
  12   3   9     7070.22     7230.56    105.37 o 
  13   3   9     1211.64     1176.02     29.25 o 
  14   3   9       51.11       70.59      9.97 o 
  15   3   9      383.52      380.74     34.90 o 
  16   3   9      184.05      248.55     21.18 o 
  17   3   9       37.58       47.04     10.67 o 
  18   3   9      379.04      352.72     35.34 o 
  19   3   9      287.69      293.50     28.68 o 
   0   4   9    51600.03    46703.47    390.26 o 
   1   4   9    22702.39    21318.38    172.52 o 
   2   4   9    16341.98    16693.24    258.12 o 
   3   4   9     4992.02     5196.63     50.10 o 
   4   4   9    14203.32    14406.69    145.91 o 
   5   4   9      408.97      442.18      8.79 o 
   6   4   9     5173.28     5625.60     74.32 o 
   7   4   9     2840.40     2894.22     40.46 o 
   8   4   9     7305.16     8006.14    117.85 o 
   9   4   9     1173.91     1291.73     25.79 o 
  10   4   9     4879.53     5151.15     61.92 o 
  11   4   9     2344.73     2435.19     33.45 o 
  12   4   9     2438.76     2355.77     39.83 o 
  13   4   9     1052.79      968.25     25.77 o 
  14   4   9      346.08      335.71     29.70 o 
  15   4   9       27.65       29.30      8.89 o 
  16   4   9       22.85       24.74     10.58 o 
  17   4   9      304.62      280.54     29.63 o 
  18   4   9      131.02      121.74     20.28 o 
  19   4   9      719.36      768.71     44.16 o 
   0   5   9     2884.11     3083.67     58.95 o 
   1   5   9     3302.85     3108.33     47.57 o 
   2   5   9    12255.40    12114.77    169.01 o 
   3   5   9     4987.46     5066.50     48.63 o 
   4   5   9     6347.17     7595.51    105.30 o 
   5   5   9     4739.01     5246.25     52.16 o 
   6   5   9    11130.97    11639.95    138.62 o 
   7   5   9     3962.24     4752.55     81.04 o 
   8   5   9     5756.33     6000.72     79.29 o 
   9   5   9     3814.53     3776.79     73.19 o 
  10   5   9     4189.10     4269.90     54.54 o 
  11   5   9       86.14       71.64      9.47 o 
  12   5   9     1338.00     1405.83     28.67 o 
  13   5   9     1653.80     1562.14     25.65 o 
  14   5   9      986.97     1079.50     37.28 o 
  15   5   9      205.35      140.51     16.70 o 
  16   5   9     1188.81     1132.96     35.37 o 
  17   5   9      296.96      296.59     31.98 o 
  18   5   9      217.49      214.29     32.16 o 
  19   5   9       34.02       47.53     12.83 o 
   0   6   9     7763.18     7806.09    157.51 o 
   1   6   9     1504.99     1503.95     29.11 o 
   2   6   9     7524.89     8101.25    117.26 o 
   3   6   9     9232.30     9103.61    148.16 o 
   4   6   9     3070.86     3238.92     44.38 o 
   5   6   9     1734.60     1778.33     22.81 o 
   6   6   9     1316.45     1694.52     31.61 o 
   7   6   9      312.04      262.21     21.12 o 
   8   6   9     4750.39     5402.04     66.70 o 
   9   6   9      737.33      725.13     33.83 o 
  10   6   9     4521.19     4697.07     63.53 o 
  11   6   9     5565.42     6003.04     77.21 o 
  12   6   9     1742.17     1782.79     31.78 o 
  13   6   9      630.58      610.13     32.85 o 
  14   6   9     4652.57     4829.81     52.53 o 
  15   6   9       52.77       81.31     13.92 o 
  16   6   9      546.29      496.67     52.65 o 
  17   6   9      413.05      420.00     43.46 o 
  18   6   9      150.69      120.70     19.84 o 
  19   6   9      223.40      169.17     19.64 o 
   0   7   9    20843.46    20661.12    227.10 o 
   1   7   9    20345.06    20164.87    128.64 o 
   2   7   9     2748.86     2881.19     33.41 o 
   3   7   9      410.20      375.58     14.67 o 
   4   7   9        3.11        8.05      3.30 o 
   5   7   9     4943.12     5297.50     49.62 o 
   6   7   9     2941.03     3124.50     45.54 o 
   7   7   9      597.84      601.90     13.40 o 
   8   7   9      718.75      805.47     20.82 o 
   9   7   9     2963.50     3187.33     50.42 o 
  10   7   9      444.73      472.23     31.19 o 
  11   7   9     5698.56     5674.67     75.48 o 
  12   7   9     5777.91     6028.05     74.18 o 
  13   7   9     3077.13     2959.39     51.75 o 
  14   7   9     2697.65     2739.45     37.18 o 
  15   7   9      762.60      674.30     60.35 o 
  16   7   9      750.87      774.52     41.76 o 
  17   7   9       47.65       61.55     12.16 o 
  18   7   9      413.92      453.00     50.27 o 
   0   8   9      243.56      259.62     16.18 o 
   1   8   9     3705.98     4100.79     40.44 o 
   2   8   9     1084.83     1134.67     15.18 o 
   3   8   9      794.59      658.47     13.73 o 
   4   8   9     2341.02     2321.27     25.71 o 
   5   8   9     2653.82     2536.17     36.51 o 
   6   8   9     1787.72     1762.28     36.21 o 
   7   8   9      506.90      477.86     21.12 o 
   8   8   9     1502.41     1440.89     27.39 o 
   9   8   9      548.42      586.10     26.22 o 
  10   8   9     2622.58     2829.63     36.76 o 
  11   8   9      837.59      800.48     37.72 o 
  12   8   9     3089.28     3129.10     41.35 o 
  13   8   9     1221.60     1212.51     44.96 o 
  14   8   9      605.19      612.07     47.42 o 
  15   8   9        1.55       29.48      8.56 o 
  16   8   9      425.68      479.00     42.35 o 
  17   8   9      177.81      175.68     22.84 o 
  18   8   9      184.03      160.54     20.40 o 
   0   9   9      495.37      626.51     22.12 o 
   1   9   9     7605.90     7151.27     84.06 o 
   2   9   9     5631.11     5813.74     62.65 o 
   3   9   9      273.75      304.09     13.84 o 
   4   9   9      156.06      137.06      9.02 o 
   5   9   9     1243.29     1260.84     14.34 o 
   6   9   9     7199.75     7472.32     84.02 o 
   7   9   9     4024.93     4443.52     89.20 o 
   8   9   9     1088.62     1127.15     27.05 o 
   9   9   9       74.21       74.18      8.14 o 
  10   9   9     1688.10     1557.60     37.29 o 
  11   9   9      501.68      523.80     29.68 o 
  12   9   9      181.56      173.87     15.00 o 
  13   9   9      343.83      398.07     28.88 o 
  14   9   9     5507.95     5688.79     58.90 o 
  15   9   9     1033.92     1079.56     45.28 o 
  16   9   9       10.45       32.63     12.85 o 
  17   9   9       89.98      112.32     16.45 o 
  18   9   9      195.46      166.20     21.00 o 
   0  10   9     2163.52     2164.06     43.49 o 
   1  10   9     1440.23     1524.20     24.68 o 
   2  10   9     1848.31     1574.05     26.07 o 
   3  10   9     1101.84     1035.03     14.55 o 
   4  10   9      193.98      198.15     10.87 o 
   5  10   9     2211.91     2177.43     42.59 o 
   6  10   9      341.01      330.97     35.37 o 
   7  10   9     2421.27     2418.37     30.39 o 
   8  10   9     1513.89     1631.76     31.78 o 
   9  10   9     2140.99     2054.10     33.88 o 
  10  10   9     2661.74     2455.97     41.66 o 
  11  10   9      304.83      268.00     22.68 o 
  12  10   9     1138.84     1237.97     38.56 o 
  13  10   9     1083.09     1045.34     34.21 o 
  14  10   9     1999.76     2109.48     38.56 o 
  15  10   9      226.00      256.39     20.01 o 
  16  10   9        6.41       12.75     12.04 o 
  17  10   9      103.81      114.88     19.76 o 
   0  11   9     4492.99     4699.17    114.49 o 
   1  11   9     5797.55     6141.53     63.60 o 
   2  11   9      650.32      719.12     16.93 o 
   3  11   9      474.84      392.18     16.59 o 
   4  11   9     1120.94     1118.03     27.04 o 
   5  11   9     3320.51     3416.69     42.47 o 
   6  11   9      968.50      818.66     14.90 o 
   7  11   9     1266.21     1312.71     34.78 o 
   8  11   9      450.30      438.23     27.17 o 
   9  11   9     3574.80     3521.35     51.86 o 
  10  11   9     4834.43     4871.10     72.18 o 
  11  11   9      768.62      809.89     30.41 o 
  12  11   9       13.80       24.99      9.74 o 
  13  11   9     1029.59     1090.30     26.48 o 
  14  11   9      273.55      258.74     26.63 o 
  15  11   9       69.19       66.46     10.03 o 
  16  11   9       94.84      139.56     17.97 o 
  17  11   9       46.76       41.58     12.70 o 
   0  12   9       86.68      104.50     17.11 o 
   1  12   9      112.69       91.00     10.55 o 
   2  12   9    11648.34    12865.46    133.48 o 
   3  12   9     1176.72     1142.15     21.70 o 
   4  12   9       46.60       32.52      5.68 o 
   5  12   9     2574.75     2735.55     42.11 o 
   6  12   9      327.74      367.95     20.09 o 
   7  12   9     2437.00     2217.43     55.65 o 
   8  12   9      593.97      568.17     40.21 o 
   9  12   9      188.67      117.65     10.86 o 
  10  12   9      627.30      630.91     43.56 o 
  11  12   9      709.46      660.15     27.41 o 
  12  12   9      494.71      460.22     48.29 o 
  13  12   9      184.61      178.24     18.03 o 
  14  12   9      915.19      965.53     54.36 o 
  15  12   9       60.91       59.69     12.52 o 
  16  12   9      209.85      196.70     29.68 o 
   0  13   9     4663.20     4762.06     80.71 o 
   1  13   9     1275.18     1087.87     21.98 o 
   2  13   9      450.59      424.19     18.67 o 
   3  13   9     1093.95     1110.57     24.71 o 
   4  13   9     1027.12     1004.72     19.01 o 
   5  13   9     2828.96     2795.74     49.29 o 
   6  13   9     1108.21     1101.33     28.86 o 
   7  13   9     1963.88     1984.01     43.87 o 
   8  13   9     1749.11     1738.67     46.16 o 
   9  13   9     3173.19     3494.88     36.21 o 
  10  13   9      129.32       99.10     15.56 o 
  11  13   9      190.75      198.62     27.39 o 
  12  13   9        0.76       23.83     12.50 o 
  13  13   9      894.61      961.21     90.99 o 
  14  13   9       64.57       89.45     19.37 o 
  15  13   9      126.57      114.31     20.55 o 
  16  13   9      160.05      184.12     23.87 o 
   0  14   9      429.22      407.87     58.82 o 
   1  14   9     2711.01     2527.15     58.21 o 
   2  14   9     2124.55     2069.97     32.36 o 
   3  14   9     1365.12     1305.95     21.33 o 
   4  14   9      184.47      170.39     20.73 o 
   5  14   9      926.75      949.35     30.70 o 
   6  14   9     1891.93     1810.48     50.58 o 
   7  14   9       55.25       42.96      9.48 o 
   8  14   9     1812.72     1675.24     36.84 o 
   9  14   9      328.15      287.63     28.03 o 
  10  14   9     2224.15     2592.08    120.40 o 
  11  14   9      265.10      265.40     20.53 o 
  12  14   9      338.08      307.07     35.27 o 
  13  14   9      611.45      592.26     50.37 o 
  14  14   9      124.88      111.07     19.24 o 
  15  14   9      384.37      400.89     45.72 o 
   0  15   9     5424.13     5901.63    135.28 o 
   1  15   9      517.50      535.60     36.73 o 
   2  15   9     1173.94     1044.35     21.60 o 
   3  15   9     2815.60     2868.74     49.67 o 
   4  15   9      454.95      398.55     29.31 o 
   5  15   9      841.35      787.50     37.68 o 
   6  15   9      722.40      584.41     34.22 o 
   7  15   9     1092.89     1034.15     49.45 o 
   8  15   9      118.73       98.25     18.36 o 
   9  15   9      921.03     1013.35     55.57 o 
  10  15   9      630.93      604.08     66.06 o 
  11  15   9      173.77      177.00     25.43 o 
  12  15   9      285.77      274.81     33.44 o 
  13  15   9      291.14      252.95     37.25 o 
  14  15   9      181.83      160.16     27.28 o 
   0  16   9      997.66      872.87     41.50 o 
   1  16   9      126.57      123.39     17.04 o 
   2  16   9     1258.34     1335.77     27.86 o 
   3  16   9      234.89      174.68     23.61 o 
   4  16   9      521.08      501.33     33.44 o 
   5  16   9      820.68      866.19     30.98 o 
   6  16   9      199.79      125.40     17.60 o 
   7  16   9      344.51      286.30     39.69 o 
   8  16   9      303.85      345.58     39.67 o 
   9  16   9      198.66      186.92     25.91 o 
  10  16   9      143.72      163.01     25.64 o 
  11  16   9       76.42       82.13     16.33 o 
  12  16   9       57.73       70.54     24.83 o 
  13  16   9       15.43        4.70     18.87 o 
  14  16   9      700.12      725.90     79.69 o 
   0  17   9      174.28      135.73     29.93 o 
   1  17   9      186.87      189.16     23.72 o 
   2  17   9      947.07      857.60     25.90 o 
   3  17   9      562.25      565.86     42.82 o 
   4  17   9      690.22      734.16     57.66 o 
   5  17   9      181.88      196.33     24.23 o 
   6  17   9       36.59       41.00     11.00 o 
   7  17   9      348.26      360.62     33.80 o 
   8  17   9      610.10      535.25     60.34 o 
   9  17   9      566.71      566.85     68.10 o 
  10  17   9      922.54      917.62     59.28 o 
  11  17   9      423.83      362.64     62.21 o 
  12  17   9       54.56       36.86     13.93 o 
  13  17   9      389.06      347.21     61.42 o 
   0  18   9      363.24      428.41     65.47 o 
   1  18   9      980.75     1066.17     38.31 o 
   2  18   9      732.60      809.22     59.08 o 
   3  18   9      122.82      150.63     24.29 o 
   4  18   9      490.18      611.27     94.84 o 
   5  18   9      246.08      242.42     32.12 o 
   6  18   9      318.03      240.34     32.57 o 
   7  18   9     1023.02     1069.35     40.64 o 
   8  18   9       85.06       84.14     15.74 o 
   9  18   9      463.69      537.41     62.61 o 
  10  18   9      271.54      276.74     45.16 o 
  11  18   9      193.63      146.39     32.09 o 
   0  19   9      119.80      186.12     35.45 o 
   1  19   9      860.97      970.79     34.25 o 
   2  19   9       57.31       43.52     14.09 o 
   3  19   9      455.14      447.47     58.11 o 
   4  19   9      126.45      156.19     23.12 o 
   5  19   9     1088.52     1063.05     78.15 o 
   6  19   9      114.76      115.89     20.71 o 
   7  19   9        4.60       24.33     13.53 o 
   8  19   9      221.28      229.59     36.75 o 
   9  19   9      125.68      124.35     20.95 o 
  10  19   9       38.80       50.05     16.62 o 
   0  20   9        3.58       30.60     28.03 o 
   1  20   9      191.30      154.22     29.15 o 
   2  20   9       67.09       84.68     18.79 o 
   3  20   9     1185.98     1109.30     55.33 o 
   4  20   9      194.28      166.24     35.45 o 
   5  20   9       68.87       61.38     18.89 o 
   6  20   9      204.26      224.99     32.10 o 
   7  20   9       82.25      108.85     19.51 o 
   8  20   9       79.52       70.26     12.82 o 
   9  20   9       56.65       47.07     16.21 o 
   0  21   9        5.10       15.58     17.08 o 
   1  21   9       25.35       23.72     17.90 o 
   2  21   9      293.55      279.15     52.65 o 
   3  21   9      151.17      159.25     40.26 o 
   4  21   9       81.85       89.45     25.58 o 
   5  21   9      255.51      269.04     51.15 o 
   6  21   9      105.64       85.58     24.22 o 
   7  21   9        7.77       -1.80     49.07 o 
   0  22   9       63.20       25.29     22.96 o 
   1  22   9       40.05       67.85     26.82 o 
   2  22   9       95.02       97.93     30.24 o 
   3  22   9       38.26       14.34     11.75 o 
   4  22   9      380.27      346.67    102.72 o 
   0   0  10        7.91       13.18      5.72 o 
   1   0  10      423.47      436.37     21.54 o 
   2   0  10      296.63      298.65     18.17 o 
   3   0  10      302.41      299.15     11.00 o 
   4   0  10       25.30       18.45      6.93 o 
   5   0  10      468.89      477.38     16.12 o 
   6   0  10       72.50       83.41     17.34 o 
   7   0  10      182.31      221.52     27.33 o 
   8   0  10      670.71      771.82     27.28 o 
   9   0  10       20.17        8.86     11.55 o 
  10   0  10       30.68       32.11      9.39 o 
  11   0  10       31.43       36.88     12.48 o 
  12   0  10      460.22      439.98     54.59 o 
  13   0  10      107.68       56.12     19.38 o 
  14   0  10        3.93       23.37     19.83 o 
  15   0  10       65.45       56.57     18.14 o 
  16   0  10       63.08       59.09     18.92 o 
  17   0  10       39.32       49.31     13.73 o 
  18   0  10       17.50       31.19     25.16 o 
  19   0  10      208.36      209.32     31.12 o 
   0   1  10      179.65      197.71     10.62 o 
   1   1  10      582.60      585.34     13.64 o 
   2   1  10       66.74       76.84      7.09 o 
   3   1  10      229.93      262.91      9.56 o 
   4   1  10      241.35      233.18     10.09 o 
   5   1  10      176.92      192.91     10.79 o 
   6   1  10      192.54      181.47     13.20 o 
   7   1  10      293.16      292.37     13.73 o 
   8   1  10      524.76      539.85     11.12 o 
   9   1  10      244.60      266.28     26.80 o 
  10   1  10      292.41      307.98     17.73 o 
  11   1  10      314.11      310.17     27.30 o 
  12   1  10     1434.51     1459.00     26.18 o 
  13   1  10        8.83       18.86      8.81 o 
  14   1  10      160.77      150.52     15.81 o 
  15   1  10       12.89       24.56      9.50 o 
  16   1  10      193.28      212.18     27.82 o 
  17   1  10       76.54       98.78     12.03 o 
  18   1  10      168.45      181.82     19.28 o 
  19   1  10        2.67        5.50     14.68 o 
   0   2  10      159.18      141.17     13.73 o 
   1   2  10      176.70      140.76     11.44 o 
   2   2  10      202.16      195.93      7.70 o 
   3   2  10      418.07      418.67      8.24 o 
   4   2  10      688.30      684.28     10.44 o 
   5   2  10      419.31      432.80      8.23 o 
   6   2  10      122.80      122.94     11.63 o 
   7   2  10       44.38       31.97      7.42 o 
   8   2  10       61.79       70.49     13.50 o 
   9   2  10       95.59       97.45     15.29 o 
  10   2  10      100.68      112.06     15.01 o 
  11   2  10      743.53      788.69     20.24 o 
  12   2  10        7.46       21.28     10.07 o 
  13   2  10      852.89      861.90     27.79 o 
  14   2  10        3.40        0.81     13.08 o 
  15   2  10       52.66       54.54     12.49 o 
  16   2  10       91.28       99.03     11.89 o 
  17   2  10       50.47       59.03     12.52 o 
  18   2  10       47.20       64.41     13.37 o 
  19   2  10       15.51       27.73     15.57 o 
   0   3  10       64.41       67.90      5.43 o 
   1   3  10      747.62      774.25     11.62 o 
   2   3  10      504.86      520.56     16.86 o 
   3   3  10      611.92      581.77     12.86 o 
   4   3  10      168.00      172.79      7.68 o 
   5   3  10      126.55      120.52      7.25 o 
   6   3  10      286.48      311.93     22.88 o 
   7   3  10       78.58       66.88     10.74 o 
   8   3  10       26.75       31.28      7.76 o 
   9   3  10       26.75       37.87     12.63 o 
  10   3  10      505.17      535.59     34.64 o 
  11   3  10       92.71       70.48     13.49 o 
  12   3  10      388.75      403.73     30.28 o 
  13   3  10      137.60      128.71     23.29 o 
  14   3  10      150.92      139.98     18.55 o 
  15   3  10       73.00       72.13     11.09 o 
  16   3  10       11.53       17.93     14.13 o 
  17   3  10       27.37       25.93     10.23 o 
  18   3  10      288.57      305.39     35.27 o 
  19   3  10      129.64      132.37     17.42 o 
   0   4  10      327.10      311.29     10.39 o 
   1   4  10       34.64       28.95      5.88 o 
   2   4  10      876.62      868.66     14.24 o 
   3   4  10     1562.90     1619.62     21.18 o 
   4   4  10      131.78      133.46      5.78 o 
   5   4  10      594.41      623.35     12.82 o 
   6   4  10      214.49      243.38     11.60 o 
   7   4  10      274.55      268.42     13.71 o 
   8   4  10      545.75      588.33     16.44 o 
   9   4  10      375.51      423.79     22.59 o 
  10   4  10      304.39      355.29     31.22 o 
  11   4  10      252.97      238.37     22.86 o 
  12   4  10      500.02      433.38     37.88 o 
  13   4  10       45.54       29.11     14.19 o 
  14   4  10      210.56      192.18     21.72 o 
  15   4  10      115.63      117.90     13.81 o 
  16   4  10       84.32      104.92     14.27 o 
  17   4  10       52.73       49.86     12.58 o 
  18   4  10        0.13        6.15     14.32 o 
  19   4  10      107.81       88.92     12.74 o 
   0   5  10     2237.41     2332.08     40.00 o 
   1   5  10     1332.21     1309.18     20.29 o 
   2   5  10      554.88      552.35     13.81 o 
   3   5  10      832.64      827.52     12.64 o 
   4   5  10      564.08      616.21      8.75 o 
   5   5  10      107.75      108.77      8.47 o 
   6   5  10      570.59      599.62     24.54 o 
   7   5  10       24.54       36.37      7.39 o 
   8   5  10      731.73      778.59     27.59 o 
   9   5  10       29.10       41.48      8.65 o 
  10   5  10      533.63      535.30     20.09 o 
  11   5  10      328.63      372.63     29.19 o 
  12   5  10       99.10       84.46     12.51 o 
  13   5  10      143.18      139.18     18.72 o 
  14   5  10       75.25       53.89     13.04 o 
  15   5  10       32.36       43.13      9.43 o 
  16   5  10       99.39      103.36     13.69 o 
  17   5  10      350.44      328.63     26.33 o 
  18   5  10        1.64       21.26     11.55 o 
  19   5  10       41.27       50.18     12.15 o 
   0   6  10     1167.23     1076.23     23.13 o 
   1   6  10      226.59      254.78     10.04 o 
   2   6  10      714.82      727.96     12.38 o 
   3   6  10      599.52      592.16     29.24 o 
   4   6  10       33.79       31.67      3.21 o 
   5   6  10       56.70       64.95      5.98 o 
   6   6  10      272.93      260.18      8.53 o 
   7   6  10      539.08      540.14     19.25 o 
   8   6  10       58.22       56.98      8.86 o 
   9   6  10      552.36      580.01     29.31 o 
  10   6  10      375.88      354.34     22.30 o 
  11   6  10      574.49      611.97     33.46 o 
  12   6  10      302.40      292.64     26.65 o 
  13   6  10       63.87       71.56     11.90 o 
  14   6  10      126.76      128.66     21.11 o 
  15   6  10       76.85       66.80     14.63 o 
  16   6  10       16.64       25.01     14.54 o 
  17   6  10       24.61       31.09     10.11 o 
  18   6  10       23.70       28.84     13.66 o 
  19   6  10      186.25      177.82     47.54 o 
   0   7  10      338.85      387.14     19.95 o 
   1   7  10     1369.57     1406.71     22.84 o 
   2   7  10      840.72      797.10     18.80 o 
   3   7  10      183.39      163.95      7.76 o 
   4   7  10       64.22       49.99      5.50 o 
   5   7  10       77.70       70.94      8.21 o 
   6   7  10     1257.15     1310.66     21.99 o 
   7   7  10      287.60      297.86     17.18 o 
   8   7  10      305.97      353.52     26.47 o 
   9   7  10       29.98       31.27      8.92 o 
  10   7  10      395.04      396.61     32.32 o 
  11   7  10      111.06      106.80     12.03 o 
  12   7  10      747.61      697.61     33.29 o 
  13   7  10      285.38      274.78     26.64 o 
  14   7  10      470.94      468.01     41.07 o 
  15   7  10       63.93       58.02     13.80 o 
  16   7  10      264.26      269.56     21.91 o 
  17   7  10      182.62      158.46     19.68 o 
  18   7  10      105.33       78.96     14.97 o 
   0   8  10        0.10       10.59      6.02 o 
   1   8  10      679.44      665.93     12.30 o 
   2   8  10       26.93       30.21      3.84 o 
   3   8  10      196.39      227.49     13.11 o 
   4   8  10      102.23       91.63      8.95 o 
   5   8  10      263.56      254.48     17.48 o 
   6   8  10       75.05       75.58     11.28 o 
   7   8  10       62.04       50.19      7.19 o 
   8   8  10      417.38      379.90     24.38 o 
   9   8  10      302.00      339.07     26.96 o 
  10   8  10      227.78      229.96     19.16 o 
  11   8  10      119.93      130.72     14.24 o 
  12   8  10       32.04       31.87     13.69 o 
  13   8  10      497.75      534.63     39.71 o 
  14   8  10      105.97       87.48     14.88 o 
  15   8  10        8.30       24.09     15.13 o 
  16   8  10        5.17       34.38     13.18 o 
  17   8  10       52.34       53.53     12.41 o 
  18   8  10      107.19       98.24     16.77 o 
   0   9  10      265.91      232.89     26.70 o 
   1   9  10     2306.99     2286.83     32.96 o 
   2   9  10      838.75      886.94     15.82 o 
   3   9  10       74.98       76.03      7.47 o 
   4   9  10       79.63       66.75      7.71 o 
   5   9  10      567.54      564.53     17.99 o 
   6   9  10     2585.30     2629.19     37.51 o 
   7   9  10       82.35       65.41     11.92 o 
   8   9  10      278.98      293.48     23.14 o 
   9   9  10        1.79       10.08      7.84 o 
  10   9  10      339.72      288.38     29.65 o 
  11   9  10       72.62       82.20      9.28 o 
  12   9  10       82.41       81.43     11.93 o 
  13   9  10        2.80       20.22     14.21 o 
  14   9  10      328.66      295.52     25.00 o 
  15   9  10      195.45      197.66     17.91 o 
  16   9  10      104.44      111.28     16.48 o 
  17   9  10        6.34       30.41     13.84 o 
  18   9  10      116.83       97.30     14.78 o 
   0  10  10      115.87      111.58     17.15 o 
   1  10  10       22.17       27.13      6.67 o 
   2  10  10      198.24      187.55     15.37 o 
   3  10  10      258.78      281.67     21.33 o 
   4  10  10      164.11      159.90     12.52 o 
   5  10  10      135.95      117.32     10.61 o 
   6  10  10      210.10      242.23     19.16 o 
   7  10  10      159.30      155.48     17.18 o 
   8  10  10       49.73       34.52      8.76 o 
   9  10  10      144.89      114.89     12.76 o 
  10  10  10      130.75      135.09     15.94 o 
  11  10  10       44.07       27.01      8.09 o 
  12  10  10       32.11       41.42     12.91 o 
  13  10  10      291.06      263.46     22.92 o 
  14  10  10       19.68       30.96     12.42 o 
  15  10  10       98.48      105.82     17.55 o 
  16  10  10        5.20       27.53     16.57 o 
  17  10  10      107.76      117.36     23.94 o 
   0  11  10      587.47      593.05     20.14 o 
   1  11  10      490.36      495.33     18.75 o 
   2  11  10      184.96      220.00     21.33 o 
   3  11  10      209.85      185.19     14.50 o 
   4  11  10       50.81       42.88      8.74 o 
   5  11  10      383.93      384.47     19.64 o 
   6  11  10      411.34      401.98     17.79 o 
   7  11  10       73.96       74.00     12.54 o 
   8  11  10      395.89      391.07     29.60 o 
   9  11  10      459.45      475.87     39.46 o 
  10  11  10      275.81      252.05     22.75 o 
  11  11  10       27.72       17.65      7.81 o 
  12  11  10       29.23       33.29      7.81 o 
  13  11  10       29.54       36.05     14.69 o 
  14  11  10       18.52       20.91     17.48 o 
  15  11  10      151.97      132.80     24.96 o 
  16  11  10       59.82       60.57     14.28 o 
  17  11  10      172.16      179.21     20.17 o 
   0  12  10        1.88        5.42     12.76 o 
   1  12  10      227.61      220.08     22.26 o 
   2  12  10      937.04     1016.63     21.85 o 
   3  12  10      683.49      651.39     20.65 o 
   4  12  10      252.60      270.15     17.07 o 
   5  12  10       36.68       32.02      7.56 o 
   6  12  10       99.29       80.10     10.43 o 
   7  12  10      148.46      104.08     15.55 o 
   8  12  10       67.15       70.88      9.86 o 
   9  12  10       73.66       64.47      9.88 o 
  10  12  10      177.95      153.50     14.43 o 
  11  12  10      170.97      128.84     18.68 o 
  12  12  10      111.13      108.84     12.15 o 
  13  12  10       15.29       23.79     13.34 o 
  14  12  10      167.85      176.37     26.89 o 
  15  12  10       47.44       69.19     14.92 o 
  16  12  10       67.67       67.65     18.12 o 
   0  13  10     1000.92     1072.92     66.37 o 
   1  13  10      379.78      329.05     19.01 o 
   2  13  10      176.62      161.90     17.05 o 
   3  13  10       41.30       30.37      5.53 o 
   4  13  10      274.48      309.37     24.48 o 
   5  13  10      909.80      850.41     21.47 o 
   6  13  10      491.96      462.14     24.13 o 
   7  13  10      125.87      128.38     15.27 o 
   8  13  10       38.98       22.25     10.10 o 
   9  13  10      356.89      358.12     34.20 o 
  10  13  10       25.76       21.54     11.23 o 
  11  13  10       97.13      112.69     18.29 o 
  12  13  10       84.48       85.82     15.77 o 
  13  13  10      249.82      262.73     31.98 o 
  14  13  10      201.78      206.56     24.20 o 
  15  13  10      120.62      143.25     17.99 o 
  16  13  10      150.70      151.76     27.99 o 
   0  14  10        2.35        3.79     10.38 o 
   1  14  10      708.85      690.98     23.35 o 
   2  14  10        1.72       13.13      5.51 o 
   3  14  10      288.94      244.97     17.63 o 
   4  14  10      374.44      387.12     26.95 o 
   5  14  10      219.60      214.21     21.45 o 
   6  14  10       49.39       41.08     11.91 o 
   7  14  10       27.47       15.23     14.56 o 
   8  14  10      810.66      841.76     30.62 o 
   9  14  10       91.86       90.64     12.99 o 
  10  14  10      381.24      430.88     43.93 o 
  11  14  10       80.06       44.16     16.08 o 
  12  14  10       15.12       29.29      9.64 o 
  13  14  10      517.34      581.40     60.28 o 
  14  14  10      306.76      239.91     43.71 o 
  15  14  10      126.85      122.82     21.18 o 
   0  15  10     1162.89     1263.01     39.95 o 
   1  15  10      143.55      170.08     20.06 o 
   2  15  10      189.10      151.69     17.41 o 
   3  15  10      101.47       89.64     10.49 o 
   4  15  10      106.75       93.05     13.24 o 
   5  15  10       17.41       21.44      8.24 o 
   6  15  10      234.55      196.66     31.51 o 
   7  15  10      419.14      397.56     44.43 o 
   8  15  10      106.05      101.66     17.20 o 
   9  15  10      115.59       90.03     19.06 o 
  10  15  10      224.64      228.74     28.80 o 
  11  15  10       88.32       85.91     21.50 o 
  12  15  10      213.92      246.49     33.76 o 
  13  15  10      250.95      278.27     32.56 o 
  14  15  10        4.93        0.16     17.08 o 
   0  16  10       54.28       49.89     14.78 o 
   1  16  10      170.87      163.58     21.62 o 
   2  16  10      498.86      495.81     39.38 o 
   3  16  10       69.82       57.83     11.82 o 
   4  16  10       49.56       47.95     10.55 o 
   5  16  10      120.86      121.68     18.23 o 
   6  16  10      137.75      141.41     24.81 o 
   7  16  10       95.55       71.10     11.80 o 
   8  16  10      110.91      132.55     28.55 o 
   9  16  10      149.76      179.72     25.62 o 
  10  16  10       39.32       57.64     14.54 o 
  11  16  10       64.19       67.68     19.99 o 
  12  16  10       51.54       40.41     14.67 o 
  13  16  10      270.49      288.89     41.03 o 
   0  17  10      147.39      116.10     24.74 o 
   1  17  10      415.35      466.01     52.16 o 
   2  17  10      408.05      414.57     36.15 o 
   3  17  10        5.72       18.87      9.25 o 
   4  17  10      359.69      387.07     41.29 o 
   5  17  10       12.52       11.16     13.34 o 
   6  17  10      352.82      344.16     51.57 o 
   7  17  10      198.65      217.05     29.06 o 
   8  17  10      178.42      155.53     26.54 o 
   9  17  10      139.32      114.91     23.19 o 
  10  17  10       63.36       61.95     16.39 o 
  11  17  10       80.04       99.74     18.84 o 
  12  17  10      109.01      137.10     24.57 o 
   0  18  10        5.13       12.24     18.26 o 
   1  18  10      727.52      754.31     44.10 o 
   2  18  10       51.86       55.41     13.36 o 
   3  18  10       18.28       29.81     10.25 o 
   4  18  10      191.94      212.46     26.34 o 
   5  18  10      221.56      227.72     27.96 o 
   6  18  10       31.87       19.83     14.03 o 
   7  18  10       76.51       71.95     18.54 o 
   8  18  10      130.60      113.86     23.93 o 
   9  18  10      190.38      167.33     27.67 o 
  10  18  10      200.28      196.36     27.42 o 
  11  18  10       19.07       20.42     14.16 o 
   0  19  10       78.90       53.10     34.43 o 
   1  19  10      194.38      187.62     29.67 o 
   2  19  10      118.46      112.67     23.18 o 
   3  19  10      206.53      202.29     41.91 o 
   4  19  10      448.31      484.70     66.14 o 
   5  19  10      647.96      681.86     96.29 o 
   6  19  10      591.50      547.48     82.88 o 
   7  19  10       44.51       46.39     14.11 o 
   8  19  10       50.87       42.88     14.97 o 
   9  19  10       27.24       22.82     18.56 o 
  10  19  10      117.96       90.11     18.45 o 
   0  20  10       75.09      103.48     38.16 o 
   1  20  10       14.92       31.03     15.68 o 
   2  20  10      124.64       89.59     24.93 o 
   3  20  10      489.77      436.63     66.54 o 
   4  20  10       49.47       81.11     27.92 o 
   5  20  10       30.31       17.82     18.58 o 
   6  20  10       35.24       50.26     20.00 o 
   7  20  10       47.94       64.50     21.97 o 
   8  20  10       70.02       79.98     50.30 o 
   0  21  10        0.27      -18.95     27.64 o 
   1  21  10       87.35       52.77     19.58 o 
   2  21  10       66.75       70.70     21.76 o 
   3  21  10      119.31       98.40     29.70 o 
   4  21  10      169.57      186.76     28.75 o 
   5  21  10      455.74      408.15     54.01 o 
   6  21  10       47.77       76.38     18.92 o 
   0  22  10        0.79       15.24     19.36 o 
   1  22  10       12.64       15.27     23.47 o 
   2  22  10      190.90      157.50     31.70 o 
   1   0  11     2374.55     2581.03     42.81 o 
   2   0  11     1349.52     1259.15     50.61 o 
   3   0  11      170.66      174.13     19.81 o 
   4   0  11      163.99      158.91     19.50 o 
   5   0  11        0.12       -1.07      7.92 o 
   6   0  11       40.29       27.81      8.20 o 
   7   0  11     1028.55     1075.46     28.15 o 
   8   0  11        6.10       13.61      8.96 o 
   9   0  11       22.47       23.21      9.73 o 
  10   0  11        7.45        8.74     32.14 o 
  11   0  11     1336.22     1329.41    114.47 o 
  12   0  11      129.73      141.25     19.26 o 
  13   0  11      261.23      303.68     36.04 o 
  14   0  11        6.47       21.33     16.21 o 
  15   0  11       47.47       44.54     13.20 o 
  16   0  11       21.85       38.95     16.82 o 
  17   0  11       13.31       31.49     15.34 o 
  18   0  11        0.19       14.60     18.72 o 
  19   0  11      732.90      797.05    118.43 o 
   0   1  11       45.05       46.98      5.84 o 
   1   1  11     1214.69     1193.47     18.40 o 
   2   1  11      105.25      102.97     10.03 o 
   3   1  11      168.64      178.25     12.42 o 
   4   1  11     1742.30     1804.78     25.45 o 
   5   1  11      308.88      266.93     11.80 o 
   6   1  11        0.74        9.31      5.29 o 
   7   1  11       76.95       71.16      8.25 o 
   8   1  11      243.40      246.64     12.44 o 
   9   1  11      112.18      109.58     13.05 o 
  10   1  11       84.52       80.56     11.82 o 
  11   1  11      136.44      133.03     14.26 o 
  12   1  11      363.78      346.92     36.60 o 
  13   1  11       95.52      114.51     13.84 o 
  14   1  11       32.25       36.94      9.92 o 
  15   1  11       29.42       23.79      9.24 o 
  16   1  11        6.98       10.50      8.24 o 
  17   1  11       32.84       39.04     11.04 o 
  18   1  11      115.12       86.53     17.54 o 
  19   1  11      120.90       63.63     14.94 o 
   0   2  11     2584.72     2829.91     46.43 o 
   1   2  11     3509.41     3658.34     39.22 o 
   2   2  11      681.25      744.53     14.91 o 
   3   2  11     1034.61     1062.72     20.10 o 
   4   2  11       45.35       36.03      5.14 o 
   5   2  11      104.25      102.16      9.08 o 
   6   2  11       39.43       39.05      4.34 o 
   7   2  11      185.19      190.92     24.21 o 
   8   2  11      140.62      135.44     15.47 o 
   9   2  11        9.03       12.77      7.09 o 
  10   2  11      236.23      231.62     21.34 o 
  11   2  11     2314.28     2424.07     32.76 o 
  12   2  11      676.84      656.55     25.78 o 
  13   2  11     2148.07     1995.17     54.87 o 
  14   2  11       38.52       52.43     10.19 o 
  15   2  11      329.51      331.86     28.35 o 
  16   2  11        5.10        2.51     12.71 o 
  17   2  11      241.20      231.85     24.95 o 
  18   2  11        0.95       39.24      9.49 o 
  19   2  11        0.97       26.10     14.15 o 
   0   3  11       66.09       64.44      7.15 o 
   1   3  11      356.37      360.59     11.78 o 
   2   3  11      139.97      156.83     10.02 o 
   3   3  11     2470.96     2475.02     40.55 o 
   4   3  11      362.68      352.57     11.35 o 
   5   3  11      926.42      947.18     14.82 o 
   6   3  11       99.63       99.67      8.47 o 
   7   3  11      656.66      689.89     16.52 o 
   8   3  11       84.76       96.98     13.06 o 
   9   3  11      399.43      392.80     17.25 o 
  10   3  11      716.72      755.00     45.78 o 
  11   3  11       30.01       40.15     11.96 o 
  12   3  11     1230.72     1132.51     27.10 o 
  13   3  11      108.40      152.72     16.55 o 
  14   3  11       43.10       45.38     11.42 o 
  15   3  11      223.61      251.90     22.80 o 
  16   3  11       18.11       41.12     11.02 o 
  17   3  11       69.65       72.33     13.53 o 
  18   3  11      175.19      180.84     21.32 o 
  19   3  11      283.95      308.99     31.51 o 
   0   4  11    10714.78    10368.13    494.49 o 
   1   4  11       72.26       64.54      7.01 o 
   2   4  11     1335.60     1336.43     20.48 o 
   3   4  11      676.47      687.17     19.32 o 
   4   4  11     1310.87     1367.98     18.04 o 
   5   4  11     1214.28     1142.64     22.58 o 
   6   4  11      390.55      410.32     11.98 o 
   7   4  11      903.40      940.21     21.67 o 
   8   4  11      607.78      595.48     27.56 o 
   9   4  11      778.74      809.07     20.74 o 
  10   4  11      642.82      664.98     36.36 o 
  11   4  11     1841.52     1954.09     25.77 o 
  12   4  11     1459.81     1435.10     53.35 o 
  13   4  11     1115.18     1173.38     30.28 o 
  14   4  11        8.33       13.80      9.54 o 
  15   4  11       97.52       97.57     13.28 o 
  16   4  11      111.21       77.12     13.37 o 
  17   4  11       33.98       39.58     14.07 o 
  18   4  11        5.03       18.81     13.95 o 
  19   4  11       52.76       51.45     10.66 o 
   0   5  11      281.70      288.68     43.64 o 
   1   5  11     1077.62     1128.47     21.05 o 
   2   5  11      644.88      597.09     18.33 o 
   3   5  11     1689.65     1682.76     22.66 o 
   4   5  11      324.95      314.04     15.41 o 
   5   5  11      554.21      605.00     10.11 o 
   6   5  11      612.69      588.97     15.67 o 
   7   5  11     1736.27     1825.90     30.85 o 
   8   5  11      287.46      290.53     27.96 o 
   9   5  11      798.88      776.24     21.63 o 
  10   5  11      336.31      372.76     28.95 o 
  11   5  11      759.85      765.72     31.93 o 
  12   5  11       85.03       97.77     12.89 o 
  13   5  11      293.71      274.89     28.76 o 
  14   5  11       35.66        6.08     12.86 o 
  15   5  11       33.07       37.47     16.96 o 
  16   5  11       34.64       43.19      7.67 o 
  17   5  11       19.05       39.32      9.56 o 
  18   5  11       93.78      115.21     21.24 o 
   0   6  11       56.41       64.49      5.99 o 
   1   6  11     7371.77     7860.46     76.14 o 
   2   6  11      310.58      325.74     14.47 o 
   3   6  11     4084.69     4413.02     43.65 o 
   4   6  11      492.43      492.21     12.86 o 
   5   6  11        4.76        8.52      4.18 o 
   6   6  11      629.34      621.83      8.82 o 
   7   6  11      545.76      556.87     23.87 o 
   8   6  11      449.86      451.51     17.32 o 
   9   6  11     1129.07     1117.02     40.02 o 
  10   6  11      883.15      862.66     24.29 o 
  11   6  11     1206.66     1157.91     25.38 o 
  12   6  11      872.38      868.62     33.49 o 
  13   6  11      187.12      187.37     17.72 o 
  14   6  11       58.80       59.19     11.50 o 
  15   6  11       69.99       77.19     11.48 o 
  16   6  11      300.92      264.72     31.14 o 
  17   6  11      128.70       79.31     15.84 o 
  18   6  11      243.35      211.37     23.11 o 
   0   7  11      715.80      668.41     12.80 o 
   1   7  11     4412.35     4514.79     44.55 o 
   2   7  11     1692.97     1781.21     23.78 o 
   3   7  11      312.31      349.71     11.38 o 
   4   7  11      795.16      803.21     10.41 o 
   5   7  11      114.66      102.77      8.52 o 
   6   7  11      130.58      120.04     10.79 o 
   7   7  11      573.72      616.77     28.99 o 
   8   7  11      202.66      229.24     18.13 o 
   9   7  11     1635.93     1726.45     25.77 o 
  10   7  11      933.06      959.33     28.29 o 
  11   7  11      436.05      458.46     35.33 o 
  12   7  11      738.51      708.62     47.85 o 
  13   7  11      497.74      485.99     37.44 o 
  14   7  11      170.17      145.85     14.23 o 
  15   7  11       21.43       31.32     13.45 o 
  16   7  11      120.59      149.49     21.77 o 
  17   7  11      165.48      162.62     22.99 o 
  18   7  11       49.42       50.29     17.18 o 
   0   8  11     2062.44     2030.98     31.68 o 
   1   8  11     4538.51     4564.63     42.31 o 
   2   8  11     2472.44     2584.07     34.18 o 
   3   8  11     1022.76     1056.45     17.37 o 
   4   8  11      619.16      638.06     11.71 o 
   5   8  11     1237.83     1305.63     20.37 o 
   6   8  11     1734.76     1791.66     26.99 o 
   7   8  11     1222.72     1130.77     22.93 o 
   8   8  11      208.45      216.27     18.57 o 
   9   8  11      350.04      359.68     25.48 o 
  10   8  11      410.34      451.94     34.36 o 
  11   8  11      929.23      874.21     28.40 o 
  12   8  11       30.27       30.82      8.10 o 
  13   8  11      342.07      351.97     29.28 o 
  14   8  11       54.99       43.81      8.24 o 
  15   8  11      393.86      410.03     36.15 o 
  16   8  11       42.11       53.44     13.14 o 
  17   8  11       95.02       93.37     23.40 o 
  18   8  11      220.07      189.91     27.79 o 
   0   9  11     1138.76     1239.53     23.34 o 
   1   9  11      633.74      565.03     16.23 o 
   2   9  11     1968.87     2027.22     26.83 o 
   3   9  11     1308.71     1288.60     16.33 o 
   4   9  11      726.38      669.77     12.55 o 
   5   9  11      812.59      832.79     16.96 o 
   6   9  11     1671.18     1747.31     20.54 o 
   7   9  11      929.40      927.54     22.51 o 
   8   9  11       85.64       85.26      9.33 o 
   9   9  11      610.40      608.87     26.68 o 
  10   9  11      152.62      119.20     11.49 o 
  11   9  11      142.43      141.64     13.67 o 
  12   9  11      255.22      274.15     22.91 o 
  13   9  11      445.50      445.66     34.45 o 
  14   9  11       83.11       85.93     14.36 o 
  15   9  11       91.17       72.47     15.63 o 
  16   9  11      153.13      139.65     17.89 o 
  17   9  11      319.16      312.14     39.95 o 
   0  10  11     1595.67     1678.44     27.57 o 
   1  10  11      522.42      499.79     17.30 o 
   2  10  11      741.36      693.58     15.61 o 
   3  10  11      845.48      787.85     15.20 o 
   4  10  11      204.41      202.23     14.95 o 
   5  10  11     1405.33     1314.62     46.70 o 
   6  10  11      640.08      653.44     20.34 o 
   7  10  11      299.97      252.07     20.64 o 
   8  10  11       75.76       77.90      8.08 o 
   9  10  11     1070.68      956.95     25.37 o 
  10  10  11      130.62      161.46     16.29 o 
  11  10  11      154.80      122.50     13.41 o 
  12  10  11       16.41       39.06      9.54 o 
  13  10  11      140.60      147.16     28.11 o 
  14  10  11      264.04      240.97     26.67 o 
  15  10  11      225.14      262.98     23.89 o 
  16  10  11      398.38      365.87     43.98 o 
  17  10  11      379.00      357.33     41.60 o 
   0  11  11      448.06      413.65     18.24 o 
   1  11  11     2021.48     2228.53     25.71 o 
   2  11  11      130.73      128.24     12.62 o 
   3  11  11     1311.26     1168.85     16.32 o 
   4  11  11      344.05      301.07     17.47 o 
   5  11  11       62.59       58.20     10.05 o 
   6  11  11      685.55      665.41     27.88 o 
   7  11  11      619.49      577.19     23.56 o 
   8  11  11      506.72      436.94     26.77 o 
   9  11  11      204.54      165.66     23.72 o 
  10  11  11      174.22      173.48     17.82 o 
  11  11  11       71.73       80.32     11.77 o 
  12  11  11      155.01      180.19     21.96 o 
  13  11  11      383.25      301.24     29.69 o 
  14  11  11      267.31      314.21     34.50 o 
  15  11  11      165.50      194.66     29.52 o 
  16  11  11      213.34      117.60     28.01 o 
   0  12  11       11.73       16.72      8.25 o 
   1  12  11     2642.92     2820.10     45.37 o 
   2  12  11      778.69      796.30     19.79 o 
   3  12  11     3668.74     3856.56     56.96 o 
   4  12  11      530.60      550.20     24.38 o 
   5  12  11      924.43      864.85     21.53 o 
   6  12  11      149.88      148.87     18.87 o 
   7  12  11     1316.07     1277.38     25.78 o 
   8  12  11       29.83       34.46     10.20 o 
   9  12  11     1409.71     1431.19     30.12 o 
  10  12  11      454.59      377.58     34.49 o 
  11  12  11      195.54      191.02     16.96 o 
  12  12  11       10.15       19.30      8.81 o 
  13  12  11      131.30      155.89     24.27 o 
  14  12  11       24.97       44.60     13.17 o 
  15  12  11       66.86       79.73     14.80 o 
  16  12  11      232.79      268.90     34.14 o 
   0  13  11     2713.29     2792.58     48.32 o 
   1  13  11      418.84      397.66     23.56 o 
   2  13  11     1840.80     1800.84     26.20 o 
   3  13  11      886.69      890.16     17.50 o 
   4  13  11      358.81      374.88     24.76 o 
   5  13  11     1369.49     1379.48     33.10 o 
   6  13  11      314.95      288.36     29.58 o 
   7  13  11      329.94      343.03     40.17 o 
   8  13  11      529.92      525.40     49.58 o 
   9  13  11       23.17       18.05     10.61 o 
  10  13  11      273.18      238.74     28.81 o 
  11  13  11      574.92      528.36     54.40 o 
  12  13  11        3.26        6.67     17.08 o 
  13  13  11      223.90      253.70     28.94 o 
  14  13  11      168.49      151.33     24.66 o 
  15  13  11      165.86      186.08     27.33 o 
   0  14  11      744.29      799.95     27.87 o 
   1  14  11      594.96      545.58     24.74 o 
   2  14  11     1237.66     1133.81     24.88 o 
   3  14  11      324.32      298.77     28.77 o 
   4  14  11      439.94      489.33     31.35 o 
   5  14  11      546.93      478.00     29.65 o 
   6  14  11      973.97      835.92     30.80 o 
   7  14  11     1442.62     1465.38     37.46 o 
   8  14  11      323.32      385.45     40.26 o 
   9  14  11      298.05      308.93     31.95 o 
  10  14  11       88.69       85.25     21.10 o 
  11  14  11      428.63      371.56     41.20 o 
  12  14  11       42.04       59.28     13.80 o 
  13  14  11      312.58      348.43     37.95 o 
  14  14  11     1465.28     1663.38     64.16 o 
  15  14  11       51.49       13.11     23.85 o 
   0  15  11        0.18       10.49     10.86 o 
   1  15  11      758.86      717.24     34.77 o 
   2  15  11      473.91      407.20     41.38 o 
   3  15  11     1264.15     1211.47     26.02 o 
   4  15  11      287.58      245.59     18.47 o 
   5  15  11      398.63      393.82     37.28 o 
   6  15  11       31.52       31.88     10.49 o 
   7  15  11      303.17      224.86     25.45 o 
   8  15  11      102.23       89.24     13.86 o 
   9  15  11      224.79      218.62     26.05 o 
  10  15  11       21.16       43.19     15.96 o 
  11  15  11      255.46      264.91     32.31 o 
  12  15  11       50.45       36.41     13.50 o 
  13  15  11      503.25      442.77     57.65 o 
  14  15  11      520.60      470.88     77.65 o 
   0  16  11      993.67      930.79     66.25 o 
   1  16  11       88.14      104.79     17.72 o 
   2  16  11      460.57      449.26     28.68 o 
   3  16  11      531.63      486.47     24.15 o 
   4  16  11      202.75      196.57     25.91 o 
   5  16  11      860.30      893.66     48.80 o 
   6  16  11      148.01      154.27     18.23 o 
   7  16  11      122.53       96.28     18.27 o 
   8  16  11      183.37      166.07     21.91 o 
   9  16  11      182.35      188.87     24.77 o 
  10  16  11       67.15       30.51     17.32 o 
  11  16  11      321.16      318.38     43.82 o 
  12  16  11        9.84       19.01     11.55 o 
  13  16  11       69.86       74.30     20.53 o 
   0  17  11        0.26       15.57     14.19 o 
   1  17  11      112.37      114.42     24.44 o 
   2  17  11      464.30      501.63     54.15 o 
   3  17  11      246.37      221.95     26.40 o 
   4  17  11      847.31      905.51     51.47 o 
   5  17  11      415.33      401.84     43.00 o 
   6  17  11      187.38      215.19     32.54 o 
   7  17  11      169.23      188.68     21.88 o 
   8  17  11      538.20      447.56     43.42 o 
   9  17  11      163.75      203.50     24.96 o 
  10  17  11      154.30      124.88     32.50 o 
  11  17  11      118.58       92.55     19.30 o 
  12  17  11      564.76      725.75     76.95 o 
   0  18  11       21.35       32.76     20.86 o 
   1  18  11       80.40       94.42     18.67 o 
   2  18  11      137.39      151.21     24.98 o 
   3  18  11      281.57      239.30     33.65 o 
   4  18  11      330.98      347.83     44.70 o 
   5  18  11      366.32      462.00     61.01 o 
   6  18  11      535.51      567.36     79.09 o 
   7  18  11       20.92       35.46     19.32 o 
   8  18  11      259.13      218.89     43.69 o 
   9  18  11      354.81      394.54     46.49 o 
  10  18  11       14.09       16.43     11.72 o 
  11  18  11      403.45      329.94     58.24 o 
   0  19  11       39.34       36.85     38.49 o 
   1  19  11      292.28      323.81     38.69 o 
   2  19  11      210.14      194.39     24.79 o 
   3  19  11      331.25      254.83     41.96 o 
   4  19  11      666.40      676.60     80.19 o 
   5  19  11       38.51       43.27     18.64 o 
   6  19  11     1095.41     1262.13     69.38 o 
   7  19  11      151.28      117.42     25.04 o 
   8  19  11      309.25      233.75     44.09 o 
   9  19  11      607.44      606.70     88.32 o 
   0  20  11        6.67        1.82     37.37 o 
   1  20  11      808.91      802.42     69.34 o 
   2  20  11      357.92      346.35     56.23 o 
   3  20  11       99.33       25.67     25.33 o 
   4  20  11      709.29      783.96    118.19 o 
   5  20  11      604.64      643.57     99.90 o 
   6  20  11      189.18      210.86     33.83 o 
   7  20  11      115.65      127.45     30.17 o 
   0  21  11       63.27       65.27     20.97 o 
   1  21  11      291.92      261.82     46.98 o 
   2  21  11      181.05      188.88     31.22 o 
   3  21  11      144.69      108.60     38.06 o 
   4  21  11      273.84      282.55     54.31 o 
   5  21  11      137.79      170.82     38.06 o 
   0   0  12     6167.53     6144.74    104.69 o 
   1   0  12    14621.31    14160.69    106.35 o 
   2   0  12        2.13        8.65      6.28 o 
   3   0  12     2218.09     2228.18     34.47 o 
   4   0  12     4966.46     5610.87     63.40 o 
   5   0  12     4218.58     4100.32     62.07 o 
   6   0  12     2148.72     2242.89     40.47 o 
   7   0  12    14355.23    14563.86    500.99 o 
   8   0  12      111.31      140.90     19.60 o 
   9   0  12      129.71      118.80     18.06 o 
  10   0  12     3350.03     3636.50     74.75 o 
  11   0  12      120.18       98.95     20.66 o 
  12   0  12     1476.54     1611.84     34.07 o 
  13   0  12     2143.41     2178.62     67.50 o 
  14   0  12        7.39       24.88     15.43 o 
  15   0  12     1012.15      974.17     42.95 o 
  16   0  12      144.89       91.13     30.84 o 
  17   0  12       72.59       97.52     19.82 o 
  18   0  12       41.53       51.26     17.79 o 
  19   0  12      387.95      374.11     54.90 o 
   0   1  12      809.23     1126.18     23.64 o 
   1   1  12     7004.89     7128.38     54.23 o 
   2   1  12     9010.25     9635.77    119.23 o 
   3   1  12     1345.89     1308.99     15.51 o 
   4   1  12     9239.14     9495.69     83.08 o 
   5   1  12      490.91      633.91     18.02 o 
   6   1  12     1682.64     1584.67     30.22 o 
   7   1  12     3235.85     3192.86     41.86 o 
   8   1  12     2291.88     2391.17     30.77 o 
   9   1  12     2571.93     3022.59     41.05 o 
  10   1  12     2127.84     2366.69     51.30 o 
  11   1  12     3165.35     3287.15     75.11 o 
  12   1  12     6970.35     6960.91     95.05 o 
  13   1  12     1430.60     1447.53     28.63 o 
  14   1  12      756.13      869.24     29.86 o 
  15   1  12      938.81      918.00     51.48 o 
  16   1  12      201.81      159.69     16.90 o 
  17   1  12       91.75       83.01     13.75 o 
  18   1  12        3.25       30.63     14.10 o 
  19   1  12       56.83       53.44     12.91 o 
   0   2  12       86.53       97.85      9.79 o 
   1   2  12     6415.72     6442.98     54.63 o 
   2   2  12      391.33      374.80      9.09 o 
   3   2  12     1182.82     1291.34     13.67 o 
   4   2  12     2065.52     2265.39     29.84 o 
   5   2  12     5696.47     5742.65     57.97 o 
   6   2  12      807.69      688.85     14.00 o 
   7   2  12     2424.62     2447.18     57.85 o 
   8   2  12      719.80      738.46     32.03 o 
   9   2  12     1372.68     1355.93     22.40 o 
  10   2  12     4295.83     4443.29     55.12 o 
  11   2  12      840.73      925.68     31.93 o 
  12   2  12     2527.41     2524.48     44.89 o 
  13   2  12      246.16      251.58     23.89 o 
  14   2  12      558.86      544.00     47.43 o 
  15   2  12      599.44      604.89     49.81 o 
  16   2  12      950.35      990.35     35.64 o 
  17   2  12      459.18      389.42     38.67 o 
  18   2  12      256.89      197.23     25.81 o 
  19   2  12      857.28     1139.81    117.83 o 
   0   3  12    13798.03    14534.67    239.49 o 
   1   3  12    24380.91    24837.59    312.80 o 
   2   3  12     3369.86     3416.09     37.73 o 
   3   3  12     3043.05     2903.16     23.14 o 
   4   3  12     6121.00     6334.92     56.84 o 
   5   3  12     1375.16     1536.70     19.57 o 
   6   3  12     6054.30     6394.39     76.09 o 
   7   3  12      858.96      753.85     16.62 o 
   8   3  12      821.65      826.10     21.64 o 
   9   3  12      945.36     1036.14     33.51 o 
  10   3  12     1211.21     1475.86     23.56 o 
  11   3  12     4699.04     4831.12     68.63 o 
  12   3  12     7014.00     7394.33     93.43 o 
  13   3  12     1977.12     2132.68     44.12 o 
  14   3  12      277.30      298.68     29.00 o 
  15   3  12       51.33       58.97     10.95 o 
  16   3  12      106.57      107.71     13.81 o 
  17   3  12      128.39      125.14     19.19 o 
  18   3  12      365.52      307.74     34.27 o 
  19   3  12      102.66       83.28     19.14 o 
   0   4  12     5835.56     5683.45     91.68 o 
   1   4  12     6609.81     6833.08     80.50 o 
   2   4  12     8493.86     8429.41    114.68 o 
   3   4  12    14562.14    15346.30    195.38 o 
   4   4  12      343.65      363.54      7.07 o 
   5   4  12     2328.98     2244.21     23.09 o 
   6   4  12      419.13      451.94     12.99 o 
   7   4  12      360.13      391.69     21.58 o 
   8   4  12     5798.79     6163.61     76.69 o 
   9   4  12      120.63      117.42     11.74 o 
  10   4  12     1466.87     1557.09     24.13 o 
  11   4  12      459.10      494.17     33.14 o 
  12   4  12      259.34      288.58     23.00 o 
  13   4  12     2841.51     2924.00     48.01 o 
  14   4  12       97.02      106.27     15.49 o 
  15   4  12      304.47      311.02     30.50 o 
  16   4  12       74.48       65.49     12.07 o 
  17   4  12      492.20      453.17     45.80 o 
  18   4  12      208.31      173.84     19.85 o 
   0   5  12     1303.78     1273.64     49.46 o 
   1   5  12    10839.76    11134.67    116.68 o 
   2   5  12      319.26      337.13     11.22 o 
   3   5  12     1014.36     1083.84     22.76 o 
   4   5  12     1129.76     1149.61     14.64 o 
   5   5  12    13330.22    13108.34    132.61 o 
   6   5  12     7523.25     7901.17    114.71 o 
   7   5  12     2427.49     2573.05     36.59 o 
   8   5  12     5286.64     5831.60    113.06 o 
   9   5  12      929.09      836.59     26.64 o 
  10   5  12     2054.11     2220.77     36.46 o 
  11   5  12     5844.54     5935.93     99.51 o 
  12   5  12      443.58      479.13     36.34 o 
  13   5  12     2653.45     2830.36     35.82 o 
  14   5  12     1364.14     1316.88     34.08 o 
  15   5  12       36.96       56.50     10.98 o 
  16   5  12      538.75      643.09     44.48 o 
  17   5  12      141.81      156.95     18.71 o 
  18   5  12      566.26      533.14     64.46 o 
   0   6  12      318.80      350.64     31.39 o 
   1   6  12     2868.85     2960.58     42.07 o 
   2   6  12     4734.86     4909.21     46.52 o 
   3   6  12     1634.46     1865.94     28.17 o 
   4   6  12      713.36      704.29     15.38 o 
   5   6  12      185.12      186.90      7.96 o 
   6   6  12     1711.29     1700.36     14.68 o 
   7   6  12     4742.68     5016.99     57.87 o 
   8   6  12     2455.43     2529.63     50.91 o 
   9   6  12     2422.93     2487.11     35.03 o 
  10   6  12     4078.96     4122.86     60.51 o 
  11   6  12     1006.74     1079.28     30.58 o 
  12   6  12     6486.96     6829.15     79.64 o 
  13   6  12     1062.49     1103.60     40.39 o 
  14   6  12      138.48      132.85     16.91 o 
  15   6  12      166.80      190.66     17.38 o 
  16   6  12      104.24       92.96     14.12 o 
  17   6  12      173.53      172.77     34.93 o 
  18   6  12      231.24      209.28     30.02 o 
   0   7  12     3535.41     3787.50     60.04 o 
   1   7  12     6061.26     6009.30     81.20 o 
   2   7  12     2403.74     2806.52     32.87 o 
   3   7  12     4825.45     4941.51     70.95 o 
   4   7  12     3064.98     3136.54     36.13 o 
   5   7  12     4779.85     4801.31     78.33 o 
   6   7  12     4738.63     4971.59     55.22 o 
   7   7  12      680.45      611.55     18.77 o 
   8   7  12     1253.26     1216.83     21.44 o 
   9   7  12     1441.56     1536.85     24.19 o 
  10   7  12     1184.87     1354.21     25.19 o 
  11   7  12     1189.49     1253.90     27.96 o 
  12   7  12     1549.97     1503.47     31.76 o 
  13   7  12     1135.49     1153.70     34.14 o 
  14   7  12      738.41      720.17     55.50 o 
  15   7  12       74.34      100.02     20.48 o 
  16   7  12      194.75      159.21     18.87 o 
  17   7  12      462.86      435.04     45.56 o 
  18   7  12      400.18      365.40     53.04 o 
   0   8  12      837.53      790.76     10.87 o 
   1   8  12     1888.27     1778.21     27.86 o 
   2   8  12     2664.85     2820.44     46.74 o 
   3   8  12     2889.32     3040.21     48.18 o 
   4   8  12      385.16      298.13     30.78 o 
   5   8  12     1265.01     1278.63     20.74 o 
   6   8  12      271.81      225.08     19.25 o 
   7   8  12      823.18      805.05     22.90 o 
   8   8  12      431.17      438.44     16.47 o 
   9   8  12      789.44      702.00     23.82 o 
  10   8  12      209.71      251.21     22.27 o 
  11   8  12     1547.45     1509.28     46.85 o 
  12   8  12      189.93      190.12     19.19 o 
  13   8  12      275.80      263.74     25.53 o 
  14   8  12      304.10      287.58     26.87 o 
  15   8  12      444.65      457.54     43.97 o 
  16   8  12       98.54       83.53     18.56 o 
  17   8  12      179.36      149.34     18.84 o 
   0   9  12      366.47      347.47     28.21 o 
   1   9  12     1670.76     1663.85     23.13 o 
   2   9  12     2293.43     2273.01     25.12 o 
   3   9  12     3472.60     3613.14     39.88 o 
   4   9  12     8237.92     8460.98    117.49 o 
   5   9  12     1199.37     1252.57     24.31 o 
   6   9  12     6668.27     6996.58     71.73 o 
   7   9  12     5225.25     5205.25    141.31 o 
   8   9  12      385.25      423.23     24.80 o 
   9   9  12      713.03      587.32     21.76 o 
  10   9  12      857.84      855.44     57.98 o 
  11   9  12      127.49      145.41     16.05 o 
  12   9  12      625.45      645.44     57.53 o 
  13   9  12      889.45      977.96     41.00 o 
  14   9  12     1369.65     1399.02     48.62 o 
  15   9  12      831.76      955.63     70.55 o 
  16   9  12      188.11      153.36     20.34 o 
  17   9  12      171.62      167.97     29.19 o 
   0  10  12    10959.71    11093.01    115.37 o 
   1  10  12     1256.65     1236.78     13.42 o 
   2  10  12      265.35      197.82     15.80 o 
   3  10  12     1573.24     1676.03     32.16 o 
   4  10  12     1079.77     1105.83     14.82 o 
   5  10  12      543.14      624.69     19.98 o 
   6  10  12     1492.41     1392.43     19.15 o 
   7  10  12     1220.86     1197.13     36.18 o 
   8  10  12      454.31      353.96     35.43 o 
   9  10  12     1958.54     1824.86     30.50 o 
  10  10  12      630.95      592.74     39.79 o 
  11  10  12      818.31      789.90     42.56 o 
  12  10  12      471.98      459.96     43.10 o 
  13  10  12     1039.18     1060.50     37.98 o 
  14  10  12      118.02      103.43     14.93 o 
  15  10  12      507.12      477.92     49.18 o 
  16  10  12     1588.05     1859.14     60.88 o 
  17  10  12      382.44      361.70     54.40 o 
   0  11  12     9338.37    10121.60    134.10 o 
   1  11  12      130.48      101.70     12.48 o 
   2  11  12     2292.07     2190.71     32.81 o 
   3  11  12     1280.92     1211.34     19.85 o 
   4  11  12      629.88      634.03     21.99 o 
   5  11  12      793.23      662.94     26.46 o 
   6  11  12      967.80      859.59     23.67 o 
   7  11  12     2654.87     2560.03     44.71 o 
   8  11  12     3318.02     3191.19     67.08 o 
   9  11  12     2627.98     2578.43     54.74 o 
  10  11  12      327.55      342.23     32.91 o 
  11  11  12      175.91      167.62     18.43 o 
  12  11  12     1023.42     1039.24     47.00 o 
  13  11  12     2021.72     2142.59     51.31 o 
  14  11  12     1719.96     2051.39     38.60 o 
  15  11  12       22.94       41.30     19.13 o 
  16  11  12      141.82      112.48     19.08 o 
   0  12  12     4352.81     4500.40    134.31 o 
   1  12  12     3643.57     3610.17     64.07 o 
   2  12  12     4392.57     4462.52     56.56 o 
   3  12  12     1678.92     1577.89     31.72 o 
   4  12  12      591.29      548.53     25.43 o 
   5  12  12      437.33      442.70     29.66 o 
   6  12  12     2458.93     2327.32     41.59 o 
   7  12  12      395.72      411.93     38.92 o 
   8  12  12     1423.21     1432.07     32.09 o 
   9  12  12     1825.99     1881.01     76.85 o 
  10  12  12     1628.35     1832.70     73.39 o 
  11  12  12      413.62      395.50     38.08 o 
  12  12  12      293.44      227.92     30.58 o 
  13  12  12      277.03      214.93     24.74 o 
  14  12  12      442.98      455.55     60.23 o 
  15  12  12      588.18      561.36     61.78 o 
   0  13  12     1647.81     1559.39     46.71 o 
   1  13  12     1995.06     1759.07     26.05 o 
   2  13  12      690.93      773.50     32.94 o 
   3  13  12      999.85     1015.50     21.29 o 
   4  13  12      891.15      760.56     21.62 o 
   5  13  12     1123.99     1167.47     38.53 o 
   6  13  12       18.99       34.50     11.39 o 
   7  13  12      457.73      484.50     46.53 o 
   8  13  12     1779.55     1673.64     48.00 o 
   9  13  12     1780.56     1840.66     49.50 o 
  10  13  12     2655.99     2972.94     79.19 o 
  11  13  12       90.19      121.20     20.39 o 
  12  13  12      132.23      155.87     20.02 o 
  13  13  12      301.60      305.09     36.10 o 
  14  13  12        7.29       15.10     14.85 o 
  15  13  12      241.35      245.79     37.28 o 
   0  14  12     1982.29     1853.03     39.69 o 
   1  14  12      764.64      652.24     25.21 o 
   2  14  12      635.76      646.65     27.26 o 
   3  14  12      506.76      500.12     45.41 o 
   4  14  12      950.03      840.31     24.48 o 
   5  14  12      729.92      613.51     39.98 o 
   6  14  12      455.18      454.94     31.62 o 
   7  14  12     1096.14      988.78     46.52 o 
   8  14  12     1930.23     1985.15     37.17 o 
   9  14  12      329.94      342.25     41.05 o 
  10  14  12       29.18       34.03     13.57 o 
  11  14  12      576.63      536.51     51.37 o 
  12  14  12       58.61       48.89     15.11 o 
  13  14  12      154.43      167.50     23.88 o 
  14  14  12      681.75      755.83     57.64 o 
   0  15  12      418.63      491.79    104.34 o 
   1  15  12     1123.28     1115.03     28.83 o 
   2  15  12      575.71      499.31     34.63 o 
   3  15  12      652.88      771.85     49.11 o 
   4  15  12       99.91       53.24     12.20 o 
   5  15  12      118.65       95.50     14.13 o 
   6  15  12      668.96      611.54     34.69 o 
   7  15  12      129.45      143.33     19.92 o 
   8  15  12     1303.58     1325.98     45.78 o 
   9  15  12      176.78      217.66     32.42 o 
  10  15  12      448.39      491.16     59.17 o 
  11  15  12       93.03      131.77     21.15 o 
  12  15  12       34.64       39.44     16.64 o 
  13  15  12      134.90      148.83     18.90 o 
   0  16  12      665.97      666.73     98.27 o 
   1  16  12       74.18       68.26     12.12 o 
   2  16  12      578.50      601.67     56.79 o 
   3  16  12       29.45       15.06     10.86 o 
   4  16  12      676.24      621.06     39.69 o 
   5  16  12      234.57      256.51     32.09 o 
   6  16  12      403.28      335.36     36.70 o 
   7  16  12       26.56       35.69     12.24 o 
   8  16  12      102.23       82.06     30.93 o 
   9  16  12      550.65      532.90     61.96 o 
  10  16  12      220.09      244.44     32.21 o 
  11  16  12       50.11       52.27     15.37 o 
  12  16  12       22.85       42.97     14.25 o 
   0  17  12       29.41       46.38     20.32 o 
   1  17  12      194.33      265.25     31.12 o 
   2  17  12      268.77      272.14     38.16 o 
   3  17  12      254.54      238.38     27.88 o 
   4  17  12      603.25      702.65     74.07 o 
   5  17  12      174.09      170.13     25.02 o 
   6  17  12      104.10       73.00     21.24 o 
   7  17  12      353.88      410.73     68.87 o 
   8  17  12      294.03      241.36     31.43 o 
   9  17  12      226.20      231.61     25.91 o 
  10  17  12      102.04       93.33     17.16 o 
  11  17  12       85.94       84.43     25.85 o 
   0  18  12      970.88     1006.55     47.67 o 
   1  18  12      609.55      620.33     47.09 o 
   2  18  12       36.76       43.88     16.03 o 
   3  18  12      207.56      164.76     26.46 o 
   4  18  12      792.80      717.01    112.90 o 
   5  18  12      480.96      430.37     63.18 o 
   6  18  12       25.59        3.65     16.39 o 
   7  18  12        0.38       19.02     24.66 o 
   8  18  12      274.93      250.24     36.08 o 
   9  18  12      381.68      492.98     73.06 o 
  10  18  12      148.38      192.62     32.42 o 
   0  19  12       86.71       77.73     22.29 o 
   1  19  12      233.46      250.07     39.77 o 
   2  19  12      205.92      198.68     22.53 o 
   3  19  12      745.43      857.35     75.12 o 
   4  19  12     1314.91     1457.10    121.03 o 
   5  19  12       37.62       41.11     20.24 o 
   6  19  12      715.23      731.32    101.87 o 
   7  19  12      479.91      468.57     73.76 o 
   8  19  12      136.87      129.90     31.89 o 
   9  19  12       35.76       35.68     36.34 o 
   0  20  12      834.42      805.81    126.36 o 
   1  20  12      171.12      147.29     28.73 o 
   2  20  12      139.88      117.40     20.62 o 
   3  20  12      362.72      393.39     51.02 o 
   4  20  12     1572.13     1623.66     50.75 o 
   5  20  12      328.82      326.69     45.14 o 
   6  20  12      507.64      449.97     61.94 o 
   7  20  12        1.10       29.21     18.85 o 
   0  21  12       29.78       39.45     16.77 o 
   1  21  12       85.30       91.37     20.99 o 
   2  21  12        4.53        4.57     16.43 o 
   3  21  12      408.55      383.04     51.12 o 
   4  21  12     1107.18     1332.80    105.89 o 
   1   0  13      578.19      594.86     19.89 o 
   2   0  13       28.93       35.59      6.17 o 
   3   0  13      221.56      216.66     14.38 o 
   4   0  13        9.63       11.16      5.28 o 
   5   0  13      451.67      422.83     37.74 o 
   6   0  13      294.21      340.06     30.29 o 
   7   0  13      601.67      576.12     16.28 o 
   8   0  13      187.45      208.40     22.66 o 
   9   0  13       15.72       21.81      8.12 o 
  10   0  13        4.42       17.46     19.36 o 
  11   0  13      536.62      557.26     63.83 o 
  12   0  13      966.02      936.60     34.97 o 
  13   0  13      337.06      298.64     44.49 o 
  14   0  13       54.82       51.66     10.88 o 
  15   0  13       16.89       41.53     24.17 o 
  16   0  13       16.86       35.15     10.33 o 
  17   0  13       61.19       69.30     21.91 o 
  18   0  13        3.40        8.46     12.82 o 
   0   1  13      134.68      140.92     11.76 o 
   1   1  13      241.33      232.63      9.31 o 
   2   1  13       92.39       75.43      6.80 o 
   3   1  13       54.44       58.39      6.09 o 
   4   1  13      275.03      261.07     13.25 o 
   5   1  13      654.42      685.69     16.42 o 
   6   1  13       15.89        6.10      6.39 o 
   7   1  13      207.23      247.55     15.21 o 
   8   1  13      232.72      231.85     12.63 o 
   9   1  13       67.80       76.78     14.81 o 
  10   1  13       54.36       43.77      8.72 o 
  11   1  13     1284.08     1286.33     36.17 o 
  12   1  13      228.77      187.82     28.33 o 
  13   1  13      344.02      326.30     27.92 o 
  14   1  13        7.70       12.32     14.84 o 
  15   1  13       84.79       66.25     11.33 o 
  16   1  13        1.34       14.07     12.48 o 
  17   1  13       26.16       49.44     11.61 o 
  18   1  13       34.85       44.33     13.94 o 
   0   2  13      704.20      733.09     17.22 o 
   1   2  13      334.77      332.79     13.42 o 
   2   2  13      145.28      173.45      7.85 o 
   3   2  13     1077.44     1109.36     19.30 o 
   4   2  13      167.08      157.93     10.59 o 
   5   2  13       41.65       33.97      5.52 o 
   6   2  13       92.22       88.69      9.11 o 
   7   2  13      300.62      296.32     20.31 o 
   8   2  13       43.24       37.44      8.39 o 
   9   2  13      106.68      120.63     14.12 o 
  10   2  13      957.59     1022.77     30.29 o 
  11   2  13      635.56      666.53     21.46 o 
  12   2  13      713.28      751.00     52.75 o 
  13   2  13       78.99       62.87     17.36 o 
  14   2  13      128.09      101.02     12.21 o 
  15   2  13       47.16       50.12      9.45 o 
  16   2  13       33.90       47.56     11.45 o 
  17   2  13       80.77       75.02     12.22 o 
  18   2  13      208.11      219.63     23.99 o 
   0   3  13     1288.94     1340.77     33.45 o 
   1   3  13       36.73       23.06      7.72 o 
   2   3  13      170.56      173.55     12.99 o 
   3   3  13       25.01       22.09      5.01 o 
   4   3  13      566.53      576.47     10.59 o 
   5   3  13      370.12      373.62     18.16 o 
   6   3  13       62.40       51.57      7.47 o 
   7   3  13      518.75      496.36     25.16 o 
   8   3  13      120.60      132.90     13.99 o 
   9   3  13        6.32        8.23      8.62 o 
  10   3  13      239.86      249.40     23.07 o 
  11   3  13       79.13       66.13     10.79 o 
  12   3  13      135.80      129.86     15.46 o 
  13   3  13      370.69      357.03     34.01 o 
  14   3  13       72.37       84.83     12.14 o 
  15   3  13       34.76       25.98     12.25 o 
  16   3  13       23.02       28.60     12.69 o 
  17   3  13       62.77       40.99     12.61 o 
  18   3  13       82.71       70.32     17.39 o 
   0   4  13       43.86       27.52      7.32 o 
   1   4  13       80.31       74.71      8.05 o 
   2   4  13       95.53      107.07     11.83 o 
   3   4  13       26.46       30.73      6.40 o 
   4   4  13      327.24      360.96     15.20 o 
   5   4  13      860.94      816.77     12.43 o 
   6   4  13        5.66       10.64      4.23 o 
   7   4  13      805.02      865.32     20.21 o 
   8   4  13       20.44       32.18      7.03 o 
   9   4  13       73.04       77.36     11.17 o 
  10   4  13      205.92      202.17     16.78 o 
  11   4  13      556.47      591.08     25.88 o 
  12   4  13       70.62       85.66     10.63 o 
  13   4  13      712.15      683.65     28.16 o 
  14   4  13        9.01        9.61      9.87 o 
  15   4  13       42.31       50.36      9.89 o 
  16   4  13      106.94       91.01     16.33 o 
  17   4  13       22.93       24.12     14.28 o 
  18   4  13      100.26       93.75     18.73 o 
   0   5  13      418.88      494.59     35.60 o 
   1   5  13      177.11      160.86     10.66 o 
   2   5  13       99.87      116.80      9.12 o 
   3   5  13      407.82      379.80     12.12 o 
   4   5  13       91.14       78.41      9.27 o 
   5   5  13      403.30      368.37     11.34 o 
   6   5  13      143.50      135.42     13.55 o 
   7   5  13       49.96       41.32      8.04 o 
   8   5  13      356.89      393.72     28.57 o 
   9   5  13       47.86       55.38     10.05 o 
  10   5  13      296.68      278.73     24.68 o 
  11   5  13       32.49       15.52     10.66 o 
  12   5  13      532.82      558.52     47.49 o 
  13   5  13       54.86       52.42     11.21 o 
  14   5  13       88.06       94.30     13.28 o 
  15   5  13       20.55       30.69     11.72 o 
  16   5  13       79.74       58.26     18.60 o 
  17   5  13      139.31      137.81     21.05 o 
  18   5  13      108.30       79.59     15.71 o 
   0   6  13       59.23       66.80     14.66 o 
   1   6  13      278.22      272.50     17.61 o 
   2   6  13      556.43      539.32     13.67 o 
   3   6  13      269.14      267.89     11.22 o 
   4   6  13       90.23       81.38      9.05 o 
   5   6  13      154.40      146.10     12.73 o 
   6   6  13       65.94       73.22      8.31 o 
   7   6  13      238.86      229.62     19.85 o 
   8   6  13      616.95      643.11     21.55 o 
   9   6  13      468.43      478.91     29.60 o 
  10   6  13      392.78      409.64     28.53 o 
  11   6  13       75.79       82.71     10.75 o 
  12   6  13      407.07      435.71     41.19 o 
  13   6  13       45.12       47.51     12.00 o 
  14   6  13       77.68       87.45     11.94 o 
  15   6  13       83.00       57.99     10.28 o 
  16   6  13      164.04      189.00     21.26 o 
  17   6  13      143.79      103.20     15.29 o 
  18   6  13       53.61       58.88     13.18 o 
   0   7  13      204.98      248.20     33.43 o 
   1   7  13     1470.26     1457.99     22.95 o 
   2   7  13      152.13      180.24     14.88 o 
   3   7  13      898.54      930.05     16.49 o 
   4   7  13      536.72      558.83     16.31 o 
   5   7  13      263.92      263.20     20.24 o 
   6   7  13     1081.40     1140.74     23.91 o 
   7   7  13      371.08      354.49     15.69 o 
   8   7  13       35.12       21.01      6.72 o 
   9   7  13      184.55      168.93     12.39 o 
  10   7  13       21.19       41.66     10.78 o 
  11   7  13      116.35      119.58     15.32 o 
  12   7  13      187.61      199.17     21.39 o 
  13   7  13      526.35      497.96     44.59 o 
  14   7  13       36.50       47.08     11.54 o 
  15   7  13       50.61       59.63     15.75 o 
  16   7  13       41.90       40.96     12.65 o 
  17   7  13        2.99       23.66     11.56 o 
   0   8  13      349.75      376.80     33.84 o 
   1   8  13      267.43      267.10     18.29 o 
   2   8  13      404.28      402.05     15.96 o 
   3   8  13       88.86       84.20     10.16 o 
   4   8  13       17.30       13.91      5.88 o 
   5   8  13       93.64       80.84      8.51 o 
   6   8  13       76.67       85.68      9.88 o 
   7   8  13      111.76      132.65     14.04 o 
   8   8  13      166.48      152.56     13.47 o 
   9   8  13      152.86      143.62     15.04 o 
  10   8  13       65.23       69.53     10.18 o 
  11   8  13       85.40       79.89     12.66 o 
  12   8  13       26.68       27.77     10.02 o 
  13   8  13       26.65       34.18     14.08 o 
  14   8  13      145.60      154.48     20.25 o 
  15   8  13       82.78       51.81     12.38 o 
  16   8  13      652.42      737.42     62.78 o 
  17   8  13       54.42       29.21     13.02 o 
   0   9  13       24.87       22.80     10.45 o 
   1   9  13       35.89       30.57      7.43 o 
   2   9  13       23.94       22.63      5.74 o 
   3   9  13      553.01      589.86     27.87 o 
   4   9  13      269.35      219.05     17.04 o 
   5   9  13      108.56      119.72     11.96 o 
   6   9  13      112.62       99.03     11.04 o 
   7   9  13       65.13       51.77     13.81 o 
   8   9  13       99.60       80.70     13.08 o 
   9   9  13       99.08       83.31     12.48 o 
  10   9  13       46.94       38.34     10.48 o 
  11   9  13       69.10       92.83     13.10 o 
  12   9  13      116.37      130.56     14.76 o 
  13   9  13       96.02       99.03     15.76 o 
  14   9  13      300.17      302.56     28.76 o 
  15   9  13        3.48       -8.74     16.67 o 
  16   9  13        0.40       42.10     11.80 o 
  17   9  13       47.54       65.88     14.08 o 
   0  10  13     1139.70     1103.16     55.12 o 
   1  10  13     2074.05     2140.97     28.17 o 
   2  10  13      543.42      534.10     16.76 o 
   3  10  13       17.27       22.05      5.68 o 
   4  10  13      171.74      179.04     14.08 o 
   5  10  13       49.74       57.84     10.15 o 
   6  10  13        7.35        6.48      8.13 o 
   7  10  13       90.97       81.93     16.76 o 
   8  10  13      181.07      167.16     18.60 o 
   9  10  13      141.08      159.24     17.67 o 
  10  10  13      111.21       85.54     14.87 o 
  11  10  13      153.84      138.43     14.38 o 
  12  10  13        4.17       -3.85     11.64 o 
  13  10  13       33.76       21.57     12.87 o 
  14  10  13       13.19       44.37     12.52 o 
  15  10  13      150.38      143.14     21.40 o 
  16  10  13       89.94      104.63     19.59 o 
   0  11  13       43.57       28.68     25.53 o 
   1  11  13      510.13      529.80     17.70 o 
   2  11  13      821.24      807.92     19.40 o 
   3  11  13      474.63      435.68     18.78 o 
   4  11  13       39.64       38.71      7.84 o 
   5  11  13       73.51       81.09      9.80 o 
   6  11  13       43.95       54.31     14.77 o 
   7  11  13      906.49      910.03     50.90 o 
   8  11  13      131.95      148.91     22.45 o 
   9  11  13      395.09      362.68     35.10 o 
  10  11  13      373.86      390.88     33.47 o 
  11  11  13       67.33       85.60     13.87 o 
  12  11  13      123.63      126.21     16.18 o 
  13  11  13       52.27       55.24     12.19 o 
  14  11  13      219.35      179.32     27.30 o 
  15  11  13       35.06       52.12     13.93 o 
  16  11  13       61.74       62.43     14.55 o 
   0  12  13        0.22      -19.72     19.72 o 
   1  12  13      278.02      241.69     23.79 o 
   2  12  13     1106.96     1048.79     24.45 o 
   3  12  13      256.20      253.57     15.94 o 
   4  12  13       10.07        9.64      7.44 o 
   5  12  13       64.13       56.53      9.21 o 
   6  12  13      357.38      377.15     26.37 o 
   7  12  13      850.36      936.00     33.93 o 
   8  12  13        7.05       10.68     14.63 o 
   9  12  13      107.64      126.26     24.81 o 
  10  12  13      203.13      178.75     18.68 o 
  11  12  13      223.31      226.74     23.49 o 
  12  12  13       19.73       11.49     11.26 o 
  13  12  13       69.03       77.98     17.29 o 
  14  12  13      118.89      117.19     24.29 o 
  15  12  13      210.16      147.39     26.44 o 
   0  13  13      148.22       88.66     23.49 o 
   1  13  13      139.39      129.19     14.59 o 
   2  13  13        7.18       29.36      8.77 o 
   3  13  13      341.76      350.22     36.92 o 
   4  13  13      198.20      166.07     17.37 o 
   5  13  13       56.71       60.06      9.36 o 
   6  13  13      191.38      176.90     30.09 o 
   7  13  13      327.94      323.87     32.04 o 
   8  13  13       76.49       48.03     14.80 o 
   9  13  13      154.76      158.15     19.64 o 
  10  13  13       21.16        1.24     10.42 o 
  11  13  13        2.71       26.01     14.01 o 
  12  13  13       65.12       54.77     19.61 o 
  13  13  13      417.83      414.22     49.58 o 
  14  13  13      269.66      196.87     34.62 o 
   0  14  13      304.78      280.90     38.51 o 
   1  14  13       53.54       51.29     10.63 o 
   2  14  13        8.01       10.53     10.35 o 
   3  14  13       17.79       24.25     11.27 o 
   4  14  13      102.94      102.35     15.79 o 
   5  14  13        7.49       23.78      8.05 o 
   6  14  13      457.23      508.79     37.67 o 
   7  14  13      273.21      357.62     36.99 o 
   8  14  13       90.97       93.54     13.20 o 
   9  14  13       49.38       45.65     11.36 o 
  10  14  13       13.08       42.16     11.73 o 
  11  14  13       20.23        3.87     13.04 o 
  12  14  13       37.19       46.49     13.42 o 
  13  14  13        8.34       38.63     14.74 o 
  14  14  13       77.35       70.86     14.67 o 
   0  15  13        8.61        4.47     34.97 o 
   1  15  13      275.92      327.34     41.58 o 
   2  15  13      522.39      493.33     55.03 o 
   3  15  13        6.32       15.79     12.46 o 
   4  15  13       51.89       39.48      9.80 o 
   5  15  13       20.47       49.89     12.75 o 
   6  15  13       35.97       33.17     12.00 o 
   7  15  13        7.20       23.84     18.06 o 
   8  15  13      192.02      159.41     22.11 o 
   9  15  13       15.61       20.88     12.63 o 
  10  15  13      144.48      137.10     25.75 o 
  11  15  13       27.03       43.41     13.28 o 
  12  15  13       27.98       47.65     15.54 o 
  13  15  13      101.66      106.79     18.70 o 
   0  16  13       65.80       47.19     39.21 o 
   1  16  13       22.28       25.77     13.28 o 
   2  16  13      179.01      216.07     29.49 o 
   3  16  13       18.39       30.41     10.40 o 
   4  16  13      376.34      367.45     42.34 o 
   5  16  13       57.79       49.79     14.47 o 
   6  16  13        8.80       29.31     17.77 o 
   7  16  13       32.45       51.84     18.97 o 
   8  16  13       51.92       39.68     29.03 o 
   9  16  13      120.02      102.62     31.87 o 
  10  16  13       22.88       16.60     18.06 o 
  11  16  13       16.79       27.47     12.71 o 
  12  16  13       17.22       64.06     22.74 o 
   0  17  13       13.04       17.44     20.50 o 
   1  17  13       46.81       41.92      9.86 o 
   2  17  13       58.88       75.93     13.72 o 
   3  17  13      149.88      125.23     16.52 o 
   4  17  13       47.24       13.32     14.82 o 
   5  17  13       86.04       85.91     19.11 o 
   6  17  13       46.69       68.45     15.77 o 
   7  17  13      239.89      341.96     52.70 o 
   8  17  13      151.21      116.72     30.35 o 
   9  17  13       13.44       30.58     18.51 o 
  10  17  13      254.75      227.91     45.62 o 
  11  17  13       28.01       45.72     18.88 o 
   0  18  13      717.48      596.85    100.40 o 
   1  18  13       78.82       73.55     13.55 o 
   2  18  13      377.80      361.32     44.87 o 
   3  18  13       54.92       47.69     16.52 o 
   4  18  13      288.95      339.53     48.75 o 
   5  18  13      138.71      118.84     43.10 o 
   6  18  13       64.47       74.06     31.83 o 
   7  18  13      128.75      121.51     23.61 o 
   8  18  13       60.94       75.23     31.88 o 
   9  18  13       32.88       23.13     14.45 o 
  10  18  13        3.40       49.82     19.81 o 
   0  19  13       28.46       96.69     35.13 o 
   1  19  13       23.47       23.45     15.32 o 
   2  19  13      289.42      342.43     42.23 o 
   3  19  13      611.48      633.11     69.01 o 
   4  19  13      831.28      897.92    107.28 o 
   5  19  13      195.21      211.20     39.46 o 
   6  19  13      364.71      342.56     49.18 o 
   7  19  13      353.14      359.81     63.87 o 
   8  19  13       61.24       74.11     23.32 o 
   0  20  13        6.92        1.06     25.75 o 
   1  20  13        3.65       29.37     15.27 o 
   2  20  13       31.28       30.45     19.10 o 
   3  20  13       55.49       80.01     25.00 o 
   4  20  13      521.15      519.43     97.73 o 
   5  20  13        9.53       33.12     22.02 o 
   6  20  13       27.38       55.06     32.47 o 
   0  21  13        3.35        6.21     44.38 o 
   1  21  13        8.43       25.03     20.26 o 
   2  21  13       44.12       60.59     18.63 o 
   0   0  14     2575.35     2906.22     43.55 o 
   1   0  14      127.50      139.79     14.47 o 
   2   0  14     1217.40     1203.95     29.58 o 
   3   0  14      771.85      796.43     15.52 o 
   4   0  14       27.25       49.71      8.36 o 
   5   0  14      972.86     1007.80     19.57 o 
   6   0  14      265.39      245.56     15.33 o 
   7   0  14     1325.35     1217.70     26.29 o 
   8   0  14        3.93        5.10      7.33 o 
   9   0  14      296.40      320.35     42.36 o 
  10   0  14      347.46      356.79     38.56 o 
  11   0  14     4479.90     4495.66    105.77 o 
  12   0  14      129.69      131.00     22.30 o 
  13   0  14     1675.05     1740.38     46.18 o 
  14   0  14       11.67       23.16     13.53 o 
  15   0  14        0.01       33.45     18.17 o 
  16   0  14        0.04       19.32     13.76 o 
  17   0  14       67.24       79.25     21.27 o 
  18   0  14      123.37      100.35     26.98 o 
   0   1  14     1206.94     1362.22     31.93 o 
   1   1  14      243.71      243.28      9.59 o 
   2   1  14       98.26       90.24      6.80 o 
   3   1  14      522.70      557.20     11.77 o 
   4   1  14      694.32      682.67     14.30 o 
   5   1  14      861.13      852.73     17.40 o 
   6   1  14     3660.35     4008.45     40.43 o 
   7   1  14      231.68      256.21     12.15 o 
   8   1  14      685.20      666.60     20.92 o 
   9   1  14      595.68      587.40     27.64 o 
  10   1  14      268.09      282.66     22.40 o 
  11   1  14      746.23      695.47     22.07 o 
  12   1  14      348.05      347.46     31.04 o 
  13   1  14       62.41       58.40     13.86 o 
  14   1  14      179.69      238.12     21.21 o 
  15   1  14      123.50      107.18     14.32 o 
  16   1  14      422.48      436.46     39.96 o 
  17   1  14      245.00      228.24     30.05 o 
  18   1  14       91.75      102.43     16.97 o 
   0   2  14     3905.83     4136.99    103.36 o 
   1   2  14     2008.39     2045.67     30.40 o 
   2   2  14      137.01      151.50     11.14 o 
   3   2  14       44.57       32.47      5.95 o 
   4   2  14     1156.18     1241.43     15.68 o 
   5   2  14       39.57       46.24      5.84 o 
   6   2  14     1011.66      965.04     16.03 o 
   7   2  14      481.61      434.35     19.16 o 
   8   2  14      861.94      887.90     37.09 o 
   9   2  14      122.43      109.34     13.35 o 
  10   2  14     2662.71     2682.30     61.24 o 
  11   2  14     1289.54     1313.83     26.36 o 
  12   2  14      943.57      920.21     33.18 o 
  13   2  14      580.49      592.92     47.70 o 
  14   2  14      873.79      944.41     45.70 o 
  15   2  14       10.28       22.02     10.25 o 
  16   2  14      246.24      269.27     31.98 o 
  17   2  14       55.22       47.91     10.85 o 
  18   2  14      191.01      164.21     20.85 o 
   0   3  14      332.83      336.09     46.31 o 
   1   3  14      714.17      714.91     12.69 o 
   2   3  14      532.03      524.62     25.68 o 
   3   3  14     1471.42     1502.81     25.42 o 
   4   3  14     1749.66     1743.83     22.20 o 
   5   3  14     4340.83     4750.49     45.19 o 
   6   3  14      258.44      266.52     13.05 o 
   7   3  14     1060.02     1146.89     52.02 o 
   8   3  14       32.27       33.54     10.83 o 
   9   3  14      267.69      328.51     30.07 o 
  10   3  14       80.14       71.37     10.62 o 
  11   3  14      371.02      359.18     33.63 o 
  12   3  14      586.61      617.35     33.73 o 
  13   3  14      514.96      508.62     31.95 o 
  14   3  14       28.02       40.51     10.34 o 
  15   3  14       30.28       43.44      8.85 o 
  16   3  14      100.12       93.56     15.07 o 
  17   3  14      527.78      543.21     72.16 o 
  18   3  14       13.81       47.30     16.19 o 
   0   4  14        4.58        7.90      5.75 o 
   1   4  14     1907.21     1832.12     22.66 o 
   2   4  14     1068.11     1037.87     26.65 o 
   3   4  14     1375.33     1396.66     33.77 o 
   4   4  14      590.49      608.44     19.95 o 
   5   4  14     2160.63     2181.01     28.93 o 
   6   4  14     1481.77     1482.52     20.96 o 
   7   4  14     1463.68     1471.91     47.53 o 
   8   4  14      269.29      257.45     19.32 o 
   9   4  14      457.43      409.65     22.16 o 
  10   4  14      517.53      534.15     24.76 o 
  11   4  14      499.68      490.62     26.97 o 
  12   4  14     1586.85     1711.34     44.97 o 
  13   4  14     1140.36     1195.10     31.64 o 
  14   4  14      334.58      348.81     31.12 o 
  15   4  14       83.94       61.04     20.25 o 
  16   4  14       41.26       53.94     12.61 o 
  17   4  14       33.52       49.02     12.26 o 
  18   4  14       48.32       52.33     18.71 o 
   0   5  14      515.65      500.93     53.21 o 
   1   5  14      347.81      373.57     23.00 o 
   2   5  14       21.81       11.54      9.36 o 
   3   5  14     1516.00     1601.93     23.77 o 
   4   5  14     1743.44     1831.33     26.92 o 
   5   5  14      458.58      472.86     20.12 o 
   6   5  14     2717.59     2793.65     28.42 o 
   7   5  14     1785.48     1791.93     29.94 o 
   8   5  14      281.63      299.89     19.55 o 
   9   5  14      283.57      309.50     23.91 o 
  10   5  14      125.28      107.77     10.18 o 
  11   5  14      837.67      915.14     29.45 o 
  12   5  14      765.30      783.59     38.12 o 
  13   5  14      471.09      486.85     48.74 o 
  14   5  14        4.04       -5.46     13.20 o 
  15   5  14      173.60      209.50     25.35 o 
  16   5  14      122.68      105.87     18.02 o 
  17   5  14       71.41       48.74     13.85 o 
  18   5  14       28.49       34.44     33.92 o 
   0   6  14     1061.61     1123.35     31.06 o 
   1   6  14     1438.97     1382.49     31.55 o 
   2   6  14      575.86      561.40     20.74 o 
   3   6  14      229.77      225.39     19.09 o 
   4   6  14      253.77      298.79     14.25 o 
   5   6  14     1378.34     1353.27     30.38 o 
   6   6  14       75.25       94.43      9.99 o 
   7   6  14      920.23      868.62     17.65 o 
   8   6  14      128.78      113.62     11.71 o 
   9   6  14       54.01       52.86      7.65 o 
  10   6  14      402.02      408.52     31.50 o 
  11   6  14      807.78      835.21     42.95 o 
  12   6  14      278.48      279.01     27.67 o 
  13   6  14      259.09      260.87     27.46 o 
  14   6  14       74.06       58.65     13.67 o 
  15   6  14      326.32      335.32     32.33 o 
  16   6  14      126.10      118.74     17.95 o 
  17   6  14      335.94      312.11     36.11 o 
   0   7  14        0.05        0.73     12.71 o 
   1   7  14      855.85      895.37     16.33 o 
   2   7  14     1767.38     1767.00     18.67 o 
   3   7  14      744.78      751.48     20.87 o 
   4   7  14     2085.30     1999.20     27.00 o 
   5   7  14      109.38      103.63     10.79 o 
   6   7  14     2086.81     2136.57     34.63 o 
   7   7  14     1561.54     1529.28     28.81 o 
   8   7  14     1500.71     1520.85     30.35 o 
   9   7  14      147.22      136.21     15.27 o 
  10   7  14      155.59      159.85     14.57 o 
  11   7  14        8.99        7.83     13.59 o 
  12   7  14       63.10       63.17     13.13 o 
  13   7  14      132.32       87.08     22.55 o 
  14   7  14      162.95      154.92     18.75 o 
  15   7  14        4.02       13.06      9.21 o 
  16   7  14       97.42       54.66     17.80 o 
  17   7  14        3.35       38.79     15.35 o 
   0   8  14      705.79      743.04     30.83 o 
   1   8  14      610.69      563.76     18.82 o 
   2   8  14      582.00      532.97     22.73 o 
   3   8  14     1261.97     1317.89     19.95 o 
   4   8  14     1348.69     1275.92     18.48 o 
   5   8  14      300.42      332.17     20.38 o 
   6   8  14      841.35      868.82     23.13 o 
   7   8  14      492.83      539.13     30.31 o 
   8   8  14      925.83      908.03     23.25 o 
   9   8  14      148.04      165.16     16.72 o 
  10   8  14      271.46      241.55     23.50 o 
  11   8  14      114.23      100.35     16.28 o 
  12   8  14      268.14      256.27     31.57 o 
  13   8  14       26.57       50.64     18.02 o 
  14   8  14       24.15       44.36     16.39 o 
  15   8  14      130.18      118.02     18.34 o 
  16   8  14      209.70      226.08     25.45 o 
  17   8  14      152.89      177.90     23.80 o 
   0   9  14      720.10      709.23     44.21 o 
   1   9  14     2765.58     2877.75     69.66 o 
   2   9  14       41.14       37.10      6.95 o 
   3   9  14     1500.68     1525.34     22.03 o 
   4   9  14      664.84      614.37     19.42 o 
   5   9  14      683.89      654.26     23.00 o 
   6   9  14       34.15       24.34      9.77 o 
   7   9  14      991.05     1008.07     24.13 o 
   8   9  14      155.70      144.85     15.16 o 
   9   9  14      626.32      615.79     59.63 o 
  10   9  14       20.85       38.65     13.62 o 
  11   9  14        6.60       16.76     11.89 o 
  12   9  14      244.51      274.97     28.96 o 
  13   9  14       30.00       33.94      9.80 o 
  14   9  14       29.71       24.60     14.19 o 
  15   9  14      244.12      280.47     28.72 o 
  16   9  14      118.45       83.12     17.07 o 
   0  10  14        0.68       -5.94     27.10 o 
   1  10  14     5684.16     5947.75     82.12 o 
   2  10  14      458.22      483.48     16.61 o 
   3  10  14      552.57      550.91     18.22 o 
   4  10  14      512.13      501.00     24.33 o 
   5  10  14      598.49      659.08     33.66 o 
   6  10  14      408.23      411.57     29.79 o 
   7  10  14     1696.03     1671.26     41.77 o 
   8  10  14     1895.14     1832.55     34.69 o 
   9  10  14      300.56      308.15     32.34 o 
  10  10  14      277.00      240.86     25.31 o 
  11  10  14       56.93       55.29     13.01 o 
  12  10  14       62.36       57.30     12.83 o 
  13  10  14       18.22       27.59     13.41 o 
  14  10  14      231.14      219.34     29.53 o 
  15  10  14       78.41       76.83     14.54 o 
  16  10  14      370.08      378.16     50.88 o 
   0  11  14    11897.43    12381.66    180.15 o 
   1  11  14     4800.93     4836.66     75.76 o 
   2  11  14      874.55      874.47     29.99 o 
   3  11  14      221.29      229.99     14.67 o 
   4  11  14      447.88      480.85     24.93 o 
   5  11  14      807.66      756.15     29.82 o 
   6  11  14      872.24      846.56     39.61 o 
   7  11  14      803.46      812.45     40.20 o 
   8  11  14     1152.50     1148.19     42.80 o 
   9  11  14      297.06      263.91     23.32 o 
  10  11  14      115.65      108.52     14.92 o 
  11  11  14       46.26       43.62     13.48 o 
  12  11  14       74.39       74.87     12.70 o 
  13  11  14       16.17       23.43     10.59 o 
  14  11  14      182.88      163.46     27.38 o 
  15  11  14      292.09      301.37     39.35 o 
   0  12  14     5763.98     5785.77    114.31 o 
   1  12  14     1409.36     1336.24     29.96 o 
   2  12  14      951.55      854.18     22.37 o 
   3  12  14      652.29      616.90     37.70 o 
   4  12  14      359.40      336.80     27.53 o 
   5  12  14      666.68      687.48     21.91 o 
   6  12  14     1120.79     1106.09     55.49 o 
   7  12  14      238.96      202.79     21.96 o 
   8  12  14      970.63      899.20     51.35 o 
   9  12  14     1131.96     1124.96     31.29 o 
  10  12  14      206.48      221.02     20.51 o 
  11  12  14       56.52       46.66     10.90 o 
  12  12  14       65.24       62.17     17.46 o 
  13  12  14       22.24       33.80     12.78 o 
  14  12  14      299.87      274.68     30.15 o 
  15  12  14       11.07       56.31     22.66 o 
   0  13  14      231.60      228.20     29.58 o 
   1  13  14     2922.93     2787.64     63.45 o 
   2  13  14      206.06      197.76     21.02 o 
   3  13  14      381.25      416.58     34.02 o 
   4  13  14      440.41      439.97     45.48 o 
   5  13  14      357.85      340.06     37.20 o 
   6  13  14      288.31      277.24     29.08 o 
   7  13  14      409.52      362.41     39.99 o 
   8  13  14      206.22      242.15     25.56 o 
   9  13  14       73.57       61.68     11.83 o 
  10  13  14      147.25      132.41     18.85 o 
  11  13  14      354.19      331.96     36.50 o 
  12  13  14       26.26       14.35     13.98 o 
  13  13  14      337.88      317.58     37.11 o 
  14  13  14      368.11      330.19     39.50 o 
   0  14  14      310.02      285.55     43.14 o 
   1  14  14      851.89      861.99     34.43 o 
   2  14  14      235.83      223.23     25.23 o 
   3  14  14      191.86      168.58     23.16 o 
   4  14  14      116.24       99.60     18.83 o 
   5  14  14       61.53       49.26     12.44 o 
   6  14  14      665.70      720.87     68.72 o 
   7  14  14      294.55      276.85     30.21 o 
   8  14  14      448.84      460.31     39.55 o 
   9  14  14      236.28      272.00     23.94 o 
  10  14  14       58.13       64.06     11.15 o 
  11  14  14       76.29       63.54     15.74 o 
  12  14  14        0.64       19.44     11.45 o 
  13  14  14      271.64      258.35     32.96 o 
   0  15  14     2019.84     2218.62    132.25 o 
   1  15  14       76.20       73.82     17.13 o 
   2  15  14       34.66       44.04     12.17 o 
   3  15  14       68.71       82.93     18.92 o 
   4  15  14       73.19       68.52     15.97 o 
   5  15  14        0.68       27.35     11.23 o 
   6  15  14      158.16      229.66     28.57 o 
   7  15  14      505.41      450.28     52.82 o 
   8  15  14       48.33       24.84     22.28 o 
   9  15  14      222.04      202.55     29.62 o 
  10  15  14       96.56       85.73     19.49 o 
  11  15  14      260.59      166.32     27.62 o 
  12  15  14       50.08       68.07     16.39 o 
   0  16  14       43.77       39.61     12.91 o 
   1  16  14      261.23      258.39     34.33 o 
   2  16  14       41.87       36.40     12.78 o 
   3  16  14      119.20      142.81     21.29 o 
   4  16  14      286.18      305.01     36.80 o 
   5  16  14      261.98      326.76     41.58 o 
   6  16  14      279.30      241.40     37.59 o 
   7  16  14      118.55      115.38     17.74 o 
   8  16  14      319.34      351.47     45.69 o 
   9  16  14      391.07      349.68     43.95 o 
  10  16  14      204.48      201.97     31.57 o 
  11  16  14       20.91       35.74     16.18 o 
   0  17  14      453.84      417.54     73.23 o 
   1  17  14      179.39      208.04     23.06 o 
   2  17  14      106.99      138.17     20.58 o 
   3  17  14      143.46      123.14     14.33 o 
   4  17  14       93.26       79.30     18.95 o 
   5  17  14      131.72      140.06     28.46 o 
   6  17  14      136.19      134.26     21.51 o 
   7  17  14       38.59       50.66     17.31 o 
   8  17  14      444.20      504.88     60.91 o 
   9  17  14       59.82       77.47     23.49 o 
  10  17  14       30.55       52.27     23.74 o 
   0  18  14       54.05       82.86     19.66 o 
   1  18  14      192.65      234.67     27.01 o 
   2  18  14      124.62      103.75     15.34 o 
   3  18  14       54.76       71.91     16.11 o 
   4  18  14       30.22       36.87     16.54 o 
   5  18  14       97.92       45.65     28.03 o 
   6  18  14      460.05      504.26     75.44 o 
   7  18  14      215.77      179.48     35.21 o 
   8  18  14      105.32      125.12     28.51 o 
   9  18  14      658.12      610.58    122.69 o 
   0  19  14       25.04       36.30     15.94 o 
   1  19  14      439.94      398.89     50.05 o 
   2  19  14      473.14      471.44     72.13 o 
   3  19  14      565.80      572.29     80.13 o 
   4  19  14      229.42      267.48     40.83 o 
   5  19  14      665.64      618.67     82.14 o 
   6  19  14       63.23       31.48     22.50 o 
   7  19  14      995.44     1077.66     50.24 o 
   0  20  14      131.20      162.13     44.40 o 
   1  20  14      230.45      259.65     39.11 o 
   2  20  14      811.81      826.62     59.54 o 
   3  20  14      510.09      544.94     73.02 o 
   4  20  14       40.94       57.80     18.40 o 
   5  20  14      113.25       76.30     20.15 o 
   1   0  15      851.19      919.73     19.39 o 
   2   0  15      264.49      256.38     16.66 o 
   3   0  15     4375.10     5012.83     64.52 o 
   4   0  15     3636.80     3985.49     61.94 o 
   5   0  15     4375.70     4489.40     59.10 o 
   6   0  15      813.43      867.79     20.33 o 
   7   0  15     3685.09     3788.15     82.04 o 
   8   0  15       22.74       10.37      9.78 o 
   9   0  15       69.66       50.14     12.48 o 
  10   0  15     2674.78     2582.74    112.47 o 
  11   0  15      524.29      511.60     85.71 o 
  12   0  15     2712.15     2776.87     55.13 o 
  13   0  15      161.79      128.25     18.93 o 
  14   0  15      321.15      326.97     39.25 o 
  15   0  15      118.51      127.23     25.11 o 
  16   0  15      226.94      234.41     37.10 o 
  17   0  15      204.54      241.38     40.26 o 
  18   0  15      194.94      208.35     41.28 o 
   0   1  15      771.99      721.33     20.85 o 
   1   1  15     4323.50     4563.66     48.88 o 
   2   1  15     2258.95     2189.50     26.26 o 
   3   1  15      698.38      759.01     14.60 o 
   4   1  15     2134.01     2134.96     29.95 o 
   5   1  15       55.01       91.26      7.14 o 
   6   1  15     1790.65     1732.35     22.31 o 
   7   1  15      422.57      449.59     15.27 o 
   8   1  15     1468.90     1475.71     29.05 o 
   9   1  15       60.18       97.07     17.07 o 
  10   1  15     2383.09     2408.18     70.59 o 
  11   1  15    10082.09    10876.98    176.37 o 
  12   1  15      300.97      294.49     25.71 o 
  13   1  15     2633.58     2764.64     47.23 o 
  14   1  15      583.86      535.52     29.21 o 
  15   1  15      264.14      274.73     24.56 o 
  16   1  15      117.77       97.47     17.87 o 
  17   1  15       87.84       74.36     13.50 o 
  18   1  15      209.98      186.93     30.68 o 
   0   2  15     1910.28     1822.71     38.04 o 
   1   2  15      116.48      119.05      8.76 o 
   2   2  15      584.50      550.19     11.61 o 
   3   2  15    14024.78    15038.43    130.53 o 
   4   2  15     2172.93     2189.83     28.15 o 
   5   2  15     5379.80     5923.04     54.67 o 
   6   2  15      913.86      912.06     18.65 o 
   7   2  15      762.11      736.41     22.13 o 
   8   2  15      493.47      472.11     17.69 o 
   9   2  15      321.30      390.87     18.81 o 
  10   2  15     2781.04     2643.60     58.41 o 
  11   2  15      353.48      402.71     35.41 o 
  12   2  15     1444.09     1572.11     31.40 o 
  13   2  15      269.91      235.13     21.27 o 
  14   2  15      251.91      208.40     17.70 o 
  15   2  15      265.24      267.91     23.40 o 
  16   2  15      154.16      179.96     30.07 o 
  17   2  15      197.53      153.31     22.63 o 
  18   2  15     1636.02     1979.80     48.58 o 
   0   3  15     4130.39     4733.01     83.19 o 
   1   3  15     1576.15     1593.91     26.07 o 
   2   3  15     6048.89     6348.52     60.54 o 
   3   3  15     2132.85     2207.95     30.58 o 
   4   3  15     3109.86     3053.20     37.79 o 
   5   3  15      810.93      801.27     13.90 o 
   6   3  15       31.55       66.75      7.77 o 
   7   3  15     9435.66    10104.28     99.04 o 
   8   3  15      871.45      900.74     26.00 o 
   9   3  15     1672.93     1608.60     43.48 o 
  10   3  15      900.33      970.16     23.77 o 
  11   3  15     4397.05     4913.74     82.00 o 
  12   3  15     1607.41     1589.22     47.65 o 
  13   3  15     1338.98     1314.30     29.40 o 
  14   3  15      283.49      290.56     29.76 o 
  15   3  15      181.78      156.61     20.21 o 
  16   3  15       25.93       55.89     15.84 o 
  17   3  15      173.42      199.48     25.41 o 
   0   4  15      639.19      534.87     26.93 o 
   1   4  15     7395.19     8499.89    105.11 o 
   2   4  15      648.43      598.74     16.53 o 
   3   4  15     1746.47     1747.26     36.04 o 
   4   4  15     2696.15     3106.46     36.89 o 
   5   4  15      838.00      800.10     19.76 o 
   6   4  15     2405.41     2372.41     24.59 o 
   7   4  15     1384.52     1410.76     28.94 o 
   8   4  15       25.84       21.39      8.11 o 
   9   4  15     3049.12     3270.50     52.38 o 
  10   4  15     1052.47     1041.97     30.67 o 
  11   4  15     6056.82     6382.91     91.20 o 
  12   4  15     3754.71     3795.89     69.78 o 
  13   4  15      307.12      340.42     33.92 o 
  14   4  15      370.31      399.21     39.70 o 
  15   4  15      570.26      610.12     61.78 o 
  16   4  15      211.15      190.34     25.99 o 
  17   4  15      100.23       83.55     21.29 o 
   0   5  15     6573.91     7436.93    106.17 o 
   1   5  15     3035.16     3283.84     37.36 o 
   2   5  15     2026.93     2212.28     32.65 o 
   3   5  15     1882.91     1916.41     21.62 o 
   4   5  15     2449.83     2559.76     30.72 o 
   5   5  15      537.34      522.59     17.84 o 
   6   5  15     5069.63     5128.28     52.01 o 
   7   5  15     5300.22     5691.21     64.65 o 
   8   5  15     1775.19     1889.39     36.56 o 
   9   5  15     2195.04     2338.42     62.49 o 
  10   5  15      276.92      232.46     22.91 o 
  11   5  15      461.80      533.63     46.51 o 
  12   5  15     1109.77     1153.32     45.28 o 
  13   5  15      117.08      122.80     17.65 o 
  14   5  15        7.21       16.24     10.77 o 
  15   5  15       72.87       95.41     15.16 o 
  16   5  15      462.79      513.64     60.97 o 
  17   5  15       14.32       16.57     18.35 o 
   0   6  15      819.56      738.19     25.67 o 
   1   6  15     2139.33     2164.30     40.91 o 
   2   6  15       85.76       88.06     10.06 o 
   3   6  15     2035.05     2140.71     28.73 o 
   4   6  15     2675.63     2818.71     38.83 o 
   5   6  15     1448.75     1330.75     19.45 o 
   6   6  15      656.25      643.39     20.10 o 
   7   6  15     1180.39     1138.93     40.65 o 
   8   6  15      235.91      293.43     27.40 o 
   9   6  15      165.99      171.34     16.50 o 
  10   6  15      248.72      266.60     25.17 o 
  11   6  15      458.11      486.44     42.22 o 
  12   6  15       37.67       49.35     12.52 o 
  13   6  15       61.02       61.97     13.80 o 
  14   6  15     1482.50     1561.83     53.13 o 
  15   6  15       27.84       40.68     11.95 o 
  16   6  15       61.72       54.60     11.34 o 
  17   6  15      327.96      340.87     44.95 o 
   0   7  15     1308.66     1085.26     27.13 o 
   1   7  15      420.96      442.43     32.73 o 
   2   7  15      466.56      444.59     22.64 o 
   3   7  15     2442.59     2561.74     37.08 o 
   4   7  15      586.08      667.59     22.77 o 
   5   7  15     1146.09     1167.58     27.10 o 
   6   7  15     1329.70     1327.28     24.34 o 
   7   7  15     5954.19     6300.51     80.23 o 
   8   7  15     3862.58     3746.01     61.33 o 
   9   7  15      375.10      362.60     32.56 o 
  10   7  15      859.79      890.18     35.47 o 
  11   7  15      739.82      890.10     48.55 o 
  12   7  15      282.18      338.20     28.64 o 
  13   7  15      152.25      107.49     14.05 o 
  14   7  15      287.67      297.40     26.44 o 
  15   7  15     1545.62     1714.31     48.77 o 
  16   7  15     1105.98     1197.18    110.60 o 
  17   7  15      178.06      165.12     24.89 o 
   0   8  15     3614.65     3509.81    124.05 o 
   1   8  15      879.35     1009.80     21.17 o 
   2   8  15     3370.48     3547.70     47.35 o 
   3   8  15     2562.99     2460.94     45.60 o 
   4   8  15      335.24      291.55     20.66 o 
   5   8  15       85.59       70.31      9.98 o 
   6   8  15     2281.15     2333.12     48.88 o 
   7   8  15      761.66      713.60     29.43 o 
   8   8  15      298.45      277.25     26.38 o 
   9   8  15      288.07      358.50     27.23 o 
  10   8  15      540.28      515.43     42.58 o 
  11   8  15      693.84      752.27     38.91 o 
  12   8  15      166.47      148.17     15.41 o 
  13   8  15     1587.63     1761.89     44.32 o 
  14   8  15      630.82      633.20     32.82 o 
  15   8  15       53.97      101.70     19.88 o 
  16   8  15       62.87       51.52     16.15 o 
   0   9  15    13132.16    13730.91    173.68 o 
   1   9  15     5780.46     5872.12     78.50 o 
   2   9  15      811.35      827.33     31.45 o 
   3   9  15      120.37      101.03     11.30 o 
   4   9  15      420.64      365.23     18.39 o 
   5   9  15     4380.60     4323.44     58.51 o 
   6   9  15     1466.24     1371.50     51.61 o 
   7   9  15      314.44      352.54     27.71 o 
   8   9  15      256.45      258.29     27.75 o 
   9   9  15      297.37      215.03     20.98 o 
  10   9  15       11.38       30.11      9.00 o 
  11   9  15      926.77      916.30     41.33 o 
  12   9  15      182.42      191.19     22.69 o 
  13   9  15      237.99      229.83     23.53 o 
  14   9  15       60.96       56.37     10.08 o 
  15   9  15      743.54      731.04     66.96 o 
  16   9  15      127.08       95.24     20.13 o 
   0  10  15       45.13       16.64     28.04 o 
   1  10  15     3405.78     3382.69     62.42 o 
   2  10  15     3884.67     4120.40     63.31 o 
   3  10  15      690.91      645.33     22.42 o 
   4  10  15      292.64      274.92     15.52 o 
   5  10  15     1294.91     1282.93     29.24 o 
   6  10  15      100.34       68.30     13.59 o 
   7  10  15     1008.75      902.82     31.91 o 
   8  10  15      806.09      788.35     33.64 o 
   9  10  15     1450.62     1240.91     44.21 o 
  10  10  15       50.54       75.84     14.40 o 
  11  10  15      241.37      226.11     23.89 o 
  12  10  15      163.27      153.60     26.37 o 
  13  10  15       84.97       54.87     11.34 o 
  14  10  15      219.74      155.39     18.36 o 
  15  10  15      595.56      636.99     62.46 o 
   0  11  15     1370.48     1352.32     62.08 o 
   1  11  15     8082.34     7903.79     95.29 o 
   2  11  15     1999.72     1776.21     28.18 o 
   3  11  15       38.88       29.66      7.05 o 
   4  11  15      713.61      641.41     34.28 o 
   5  11  15     1270.29     1250.59     60.65 o 
   6  11  15     1280.10     1113.65     32.54 o 
   7  11  15       51.04       55.42      9.27 o 
   8  11  15     1432.36     1516.95     50.19 o 
   9  11  15        8.68       16.16     16.35 o 
  10  11  15      407.67      377.86     38.43 o 
  11  11  15      410.74      391.58     36.43 o 
  12  11  15      104.18       98.99     16.34 o 
  13  11  15     1010.94     1063.01     47.66 o 
  14  11  15      461.93      445.14     47.16 o 
  15  11  15     2400.65     2750.57     54.75 o 
   0  12  15      769.07      686.25     75.03 o 
   1  12  15     1073.36      985.40     32.69 o 
   2  12  15     1060.76      956.03     24.41 o 
   3  12  15       18.51       31.55     10.69 o 
   4  12  15      257.65      233.69     23.92 o 
   5  12  15      205.66      201.94     21.20 o 
   6  12  15     1103.15     1081.49     54.64 o 
   7  12  15     3174.01     3085.92     59.28 o 
   8  12  15     1390.79     1419.98     52.74 o 
   9  12  15      767.67      869.90     28.00 o 
  10  12  15       63.01       56.99     10.24 o 
  11  12  15      381.12      342.00     36.54 o 
  12  12  15       55.03       64.71     18.20 o 
  13  12  15      372.11      411.41     39.04 o 
  14  12  15      980.83     1168.77     96.28 o 
   0  13  15     1669.18     1397.35     42.35 o 
   1  13  15      750.90      766.64     28.89 o 
   2  13  15      449.04      494.06     43.65 o 
   3  13  15      397.51      417.93     26.93 o 
   4  13  15      348.50      346.91     37.85 o 
   5  13  15      792.51      912.77     60.25 o 
   6  13  15      520.24      519.13     59.51 o 
   7  13  15      743.76      789.15     60.32 o 
   8  13  15      277.10      214.43     24.95 o 
   9  13  15      611.43      618.68     45.94 o 
  10  13  15      199.68      208.38     23.90 o 
  11  13  15        4.26       30.72     11.05 o 
  12  13  15       58.00       29.86     13.36 o 
  13  13  15       79.10       60.20     15.15 o 
  14  13  15      130.59       59.08     60.07 o 
   0  14  15      468.78      486.93     60.13 o 
   1  14  15      293.30      294.49     35.36 o 
   2  14  15       89.62       64.84     12.20 o 
   3  14  15      322.04      295.61     35.25 o 
   4  14  15      195.33      228.91     27.72 o 
   5  14  15       89.18       97.96     19.39 o 
   6  14  15      703.70      626.37     76.06 o 
   7  14  15      873.29      875.03     91.89 o 
   8  14  15      397.83      399.99     39.84 o 
   9  14  15      897.13      972.14    107.74 o 
  10  14  15      525.76      581.91     44.15 o 
  11  14  15      160.61      189.82     31.18 o 
  12  14  15       68.00       58.56     16.74 o 
  13  14  15      110.67      124.13     19.22 o 
   0  15  15        6.01       18.82     15.69 o 
   1  15  15      438.23      497.65     29.40 o 
   2  15  15       88.57       56.17     13.41 o 
   3  15  15       44.11       50.62     12.13 o 
   4  15  15       78.43      104.57     22.13 o 
   5  15  15       99.13      113.81     16.73 o 
   6  15  15       61.73       60.63     12.26 o 
   7  15  15     1968.17     2019.84     50.22 o 
   8  15  15      878.54      838.59     92.48 o 
   9  15  15      594.35      700.48     83.47 o 
  10  15  15      703.71      585.01     90.10 o 
  11  15  15      160.08       89.74     25.71 o 
  12  15  15      204.61      171.94     31.04 o 
   0  16  15       41.04       53.46     27.54 o 
   1  16  15        6.25       20.41     14.69 o 
   2  16  15       12.37       27.76     10.82 o 
   3  16  15       50.67       45.64     15.10 o 
   4  16  15       96.14       97.68     13.75 o 
   5  16  15       20.49       46.56     16.43 o 
   6  16  15      497.64      467.99     50.52 o 
   7  16  15       25.62       25.27     15.90 o 
   8  16  15      291.03      252.14     36.00 o 
   9  16  15     1686.34     1760.27     67.11 o 
  10  16  15      466.32      417.36     60.10 o 
  11  16  15      101.35      110.00     25.03 o 
   0  17  15      401.61      409.40     75.96 o 
   1  17  15      281.92      263.74     31.05 o 
   2  17  15      320.24      299.58     43.09 o 
   3  17  15      466.39      444.55     46.74 o 
   4  17  15      121.25      114.55     16.90 o 
   5  17  15      288.26      316.50     53.22 o 
   6  17  15      894.94      918.52     87.93 o 
   7  17  15      119.39       82.67     20.53 o 
   8  17  15      183.78      182.19     38.49 o 
   9  17  15      222.79      224.38     44.15 o 
  10  17  15      293.98      286.04     80.21 o 
   0  18  15      139.37      164.63     23.50 o 
   1  18  15        7.78       16.60     12.97 o 
   2  18  15      630.72      767.64     32.22 o 
   3  18  15      527.86      610.23     92.38 o 
   4  18  15      383.74      346.81     55.28 o 
   5  18  15      261.19      269.15     34.25 o 
   6  18  15       41.53       40.60     17.80 o 
   7  18  15      216.39      297.95     45.97 o 
   8  18  15       39.34       33.99     17.64 o 
   0  19  15      315.37      352.83     50.66 o 
   1  19  15      662.68      594.00     87.76 o 
   2  19  15      582.36      586.23     78.08 o 
   3  19  15      264.44      178.35     31.76 o 
   4  19  15      197.94      168.32     34.35 o 
   5  19  15     1338.61     1520.31     58.82 o 
   6  19  15      419.15      439.27     74.52 o 
   0  20  15       97.09       62.17     18.17 o 
   1  20  15       77.76       98.93     23.51 o 
   2  20  15      279.82      291.29     42.31 o 
   3  20  15      695.50      547.89     98.76 o 
   0   0  16       53.04       58.96      9.71 o 
   1   0  16      333.37      307.05     17.09 o 
   2   0  16        6.71       20.79      7.05 o 
   3   0  16      165.81      185.94     18.92 o 
   4   0  16        2.34       15.42      8.11 o 
   5   0  16      347.56      406.26     34.24 o 
   6   0  16      471.43      571.54     31.75 o 
   7   0  16       17.30       13.66     12.08 o 
   8   0  16       78.23       76.04     12.76 o 
   9   0  16       11.71       15.49     15.84 o 
  10   0  16     1354.59     1345.49     46.35 o 
  11   0  16     1151.30     1174.78     70.66 o 
  12   0  16       43.54       47.30     23.97 o 
  13   0  16        7.93       29.47     12.65 o 
  14   0  16       17.89       34.22     14.41 o 
  15   0  16       38.05       39.49      8.59 o 
  16   0  16        7.75       35.51     17.56 o 
  17   0  16        2.01       28.74     26.26 o 
   0   1  16       12.79       24.34      6.07 o 
   1   1  16        8.03        8.32      5.61 o 
   2   1  16       48.56       48.86      7.55 o 
   3   1  16      355.66      389.00     18.64 o 
   4   1  16      149.58      146.57     10.48 o 
   5   1  16      345.35      359.72     18.96 o 
   6   1  16      151.32      132.30      9.86 o 
   7   1  16       58.53       55.37      8.70 o 
   8   1  16      149.74      156.46     14.54 o 
   9   1  16       45.36       22.43     13.43 o 
  10   1  16       69.97       63.95     12.70 o 
  11   1  16      177.18      124.13     20.09 o 
  12   1  16      204.18      210.13     23.78 o 
  13   1  16      165.09      187.53     18.68 o 
  14   1  16       31.49       33.29      9.04 o 
  15   1  16       37.64       38.84      9.66 o 
  16   1  16       61.99       64.75     14.93 o 
  17   1  16      139.11      184.17     24.78 o 
   0   2  16       23.42       26.79      6.54 o 
   1   2  16       25.55       19.29      4.31 o 
   2   2  16      284.91      312.71     14.07 o 
   3   2  16       18.73        6.16      6.47 o 
   4   2  16      876.15      899.90     16.68 o 
   5   2  16       10.62        9.57      4.30 o 
   6   2  16      144.27      128.26     17.63 o 
   7   2  16      291.60      256.73     16.87 o 
   8   2  16       74.32       85.87     10.67 o 
   9   2  16       47.46       62.20      9.49 o 
  10   2  16      716.33      756.05     20.59 o 
  11   2  16      472.43      449.15     25.57 o 
  12   2  16      185.88      194.34     23.58 o 
  13   2  16      331.37      281.81     25.49 o 
  14   2  16       52.44       53.29     21.63 o 
  15   2  16        3.55       22.55     14.07 o 
  16   2  16       19.67       28.99     12.85 o 
  17   2  16       88.06       89.22     16.82 o 
   0   3  16      568.31      575.13     29.60 o 
   1   3  16       40.69       36.98      6.34 o 
   2   3  16        0.40        2.79      6.78 o 
   3   3  16      350.26      381.20     26.15 o 
   4   3  16       77.94       59.32     10.89 o 
   5   3  16       93.40       87.27      7.90 o 
   6   3  16       19.89       22.27      5.26 o 
   7   3  16      330.39      370.02     19.07 o 
   8   3  16      216.46      210.47     17.53 o 
   9   3  16       82.92       97.17     13.50 o 
  10   3  16      180.30      205.51     19.06 o 
  11   3  16       48.23       52.99     11.76 o 
  12   3  16      894.58      914.11     75.14 o 
  13   3  16       27.89       23.89     13.25 o 
  14   3  16       74.64       54.82     11.06 o 
  15   3  16       92.12       91.57     15.50 o 
  16   3  16       23.42       20.65     13.37 o 
  17   3  16       59.64       50.52     17.65 o 
   0   4  16      142.03      170.33     20.73 o 
   1   4  16       16.34       15.22      7.12 o 
   2   4  16      245.55      254.30     14.96 o 
   3   4  16      282.04      315.24     22.16 o 
   4   4  16      332.41      371.65     26.48 o 
   5   4  16      370.17      374.34     22.31 o 
   6   4  16      453.56      436.66     20.38 o 
   7   4  16      804.97      789.03     32.39 o 
   8   4  16       84.77       85.92     11.65 o 
   9   4  16       76.38       69.37     12.60 o 
  10   4  16       97.98      101.54     12.60 o 
  11   4  16      180.12      160.70     26.19 o 
  12   4  16      414.55      471.28     35.64 o 
  13   4  16      187.72      209.27     21.97 o 
  14   4  16       10.25       17.27     19.33 o 
  15   4  16       24.38       21.28     12.63 o 
  16   4  16       60.03       52.21     15.63 o 
  17   4  16       28.74       29.18     13.66 o 
   0   5  16       25.32       22.11     13.52 o 
   1   5  16       37.85       33.08      8.06 o 
   2   5  16      146.56      145.37     15.24 o 
   3   5  16      249.11      256.38     14.93 o 
   4   5  16      632.66      656.46     14.85 o 
   5   5  16       85.01       93.87      9.29 o 
   6   5  16       26.12       28.94      6.16 o 
   7   5  16       19.29       17.38      8.86 o 
   8   5  16      192.22      225.53     20.41 o 
   9   5  16      113.41       91.75     13.84 o 
  10   5  16      233.36      243.57     22.54 o 
  11   5  16      293.16      284.44     27.45 o 
  12   5  16      144.28      107.45     16.10 o 
  13   5  16       39.67       54.75     11.52 o 
  14   5  16       12.54       28.21     11.02 o 
  15   5  16      129.76      127.53     19.50 o 
  16   5  16      191.76      176.39     22.20 o 
  17   5  16       85.43       77.64     15.64 o 
   0   6  16        0.00       17.17     12.51 o 
   1   6  16      223.79      222.24     19.54 o 
   2   6  16      110.18      124.87     12.62 o 
   3   6  16      354.31      349.53     24.00 o 
   4   6  16      189.88      219.03     16.01 o 
   5   6  16       39.99       34.88      7.69 o 
   6   6  16      181.78      182.24     15.36 o 
   7   6  16      318.46      330.47     26.82 o 
   8   6  16       12.33       11.61      8.78 o 
   9   6  16       37.02       25.31     11.98 o 
  10   6  16       77.12       85.68     18.54 o 
  11   6  16       86.28       84.93     16.91 o 
  12   6  16      127.12      125.58     17.18 o 
  13   6  16        6.21       36.28      8.42 o 
  14   6  16       83.10       88.30     12.65 o 
  15   6  16        6.03       35.33     11.28 o 
  16   6  16       26.68       56.22     14.58 o 
   0   7  16      112.30      112.24     16.59 o 
   1   7  16      243.97      234.01     20.40 o 
   2   7  16      142.76      146.94     15.50 o 
   3   7  16      275.28      270.42     16.26 o 
   4   7  16       29.18       32.39      6.30 o 
   5   7  16       75.80       57.03     10.69 o 
   6   7  16      145.48      148.87     13.21 o 
   7   7  16      132.48      120.35     15.12 o 
   8   7  16      105.59       96.87     16.36 o 
   9   7  16       82.88       78.23     14.64 o 
  10   7  16       25.32       41.09     15.72 o 
  11   7  16       36.92       42.17     11.04 o 
  12   7  16       37.18       40.21     11.94 o 
  13   7  16       57.63       75.83     11.99 o 
  14   7  16       33.10       27.89     10.76 o 
  15   7  16       68.89       36.50     17.97 o 
  16   7  16      222.26      248.36     28.45 o 
   0   8  16      264.81      277.96     32.99 o 
   1   8  16      324.47      336.80     31.33 o 
   2   8  16       77.03       59.05      7.74 o 
   3   8  16      409.91      429.05     34.13 o 
   4   8  16      228.83      219.05     19.20 o 
   5   8  16       39.75       29.48      8.36 o 
   6   8  16      162.48      144.55     14.25 o 
   7   8  16       23.15       11.62     10.50 o 
   8   8  16      219.88      217.11     20.23 o 
   9   8  16      136.17      113.89     17.58 o 
  10   8  16       32.61       14.45      9.94 o 
  11   8  16      175.38      151.53     20.86 o 
  12   8  16       95.74      110.39     16.25 o 
  13   8  16      154.21      147.10     18.00 o 
  14   8  16       83.93       81.51     13.47 o 
  15   8  16      198.42      212.65     26.20 o 
  16   8  16      236.70      196.11     27.55 o 
   0   9  16       26.26       11.09     16.02 o 
   1   9  16      802.29      838.55     34.39 o 
   2   9  16      669.63      705.73     22.75 o 
   3   9  16      456.29      479.68     23.08 o 
   4   9  16      127.27      135.48     12.23 o 
   5   9  16      241.13      232.05     19.24 o 
   6   9  16       92.13       74.08     13.02 o 
   7   9  16       22.01       32.85      7.01 o 
   8   9  16      225.18      184.42     24.33 o 
   9   9  16      161.60      147.65     16.35 o 
  10   9  16       37.31       57.92     11.45 o 
  11   9  16      161.92      143.20     16.72 o 
  12   9  16       49.13       56.30     13.11 o 
  13   9  16      156.97      161.75     21.34 o 
  14   9  16        6.91       19.15     17.18 o 
  15   9  16      279.10      274.70     32.40 o 
   0  10  16     1755.37     1685.33     44.89 o 
   1  10  16      158.27      131.56     14.18 o 
   2  10  16      320.67      267.47     23.98 o 
   3  10  16       41.70       31.77     11.07 o 
   4  10  16      219.19      218.29     19.25 o 
   5  10  16      375.38      419.58     45.49 o 
   6  10  16       40.20       25.15      8.19 o 
   7  10  16       29.98       31.93     10.27 o 
   8  10  16      134.20      123.08     17.31 o 
   9  10  16      103.63       78.14     10.93 o 
  10  10  16       16.25       11.78      9.50 o 
  11  10  16       35.48       56.88     11.13 o 
  12  10  16        6.29       16.88     15.50 o 
  13  10  16       87.93       82.93     15.37 o 
  14  10  16      163.61      148.18     20.82 o 
  15  10  16       32.26       35.37     16.18 o 
   0  11  16        9.15        9.33     28.23 o 
   1  11  16      921.27      878.73     33.54 o 
   2  11  16       75.20       63.43     10.98 o 
   3  11  16        8.10       22.65      8.55 o 
   4  11  16       53.65       51.29     12.49 o 
   5  11  16      105.49       89.51     21.66 o 
   6  11  16      119.07      145.48     21.42 o 
   7  11  16        3.49       17.06     17.56 o 
   8  11  16      328.35      309.99     32.31 o 
   9  11  16      304.18      273.17     28.91 o 
  10  11  16       29.49       50.46     10.06 o 
  11  11  16       68.13       83.92     15.17 o 
  12  11  16       63.88       38.96     12.33 o 
  13  11  16      270.81      249.76     28.16 o 
  14  11  16      130.16      139.13     19.20 o 
   0  12  16      202.91      165.82     33.35 o 
   1  12  16     1307.41     1342.66     27.79 o 
   2  12  16        1.91       16.26      8.61 o 
   3  12  16      153.67      169.30     21.56 o 
   4  12  16       10.49       23.05      7.83 o 
   5  12  16       53.54       65.66     13.98 o 
   6  12  16      187.62      148.80     28.76 o 
   7  12  16      324.64      333.16     35.88 o 
   8  12  16       21.52       20.09     13.02 o 
   9  12  16       83.41       90.23     16.14 o 
  10  12  16      105.53      109.27     13.41 o 
  11  12  16       18.39       27.30      9.28 o 
  12  12  16       11.44       27.33     18.12 o 
  13  12  16      138.55      136.91     25.52 o 
  14  12  16        9.08       38.32     14.30 o 
   0  13  16        4.16        8.64     26.71 o 
   1  13  16      354.76      373.31     38.57 o 
   2  13  16      526.08      526.40     51.17 o 
   3  13  16       41.98       59.56     15.83 o 
   4  13  16      100.91       76.09     15.22 o 
   5  13  16       99.97       83.49     16.79 o 
   6  13  16      132.09      124.80     18.76 o 
   7  13  16       46.15       39.53     13.86 o 
   8  13  16       26.59       34.08     11.65 o 
   9  13  16       53.17       59.81     16.07 o 
  10  13  16       18.41       18.60     14.49 o 
  11  13  16        6.91       27.97     18.04 o 
  12  13  16        3.84       13.71     20.84 o 
  13  13  16       62.10       89.79     16.00 o 
   0  14  16      104.67      114.71     23.95 o 
   1  14  16       57.57       44.35     10.81 o 
   2  14  16      109.64       93.50     17.44 o 
   3  14  16       27.67       24.84     15.86 o 
   4  14  16       49.70       64.69     15.18 o 
   5  14  16       80.62       81.36     18.62 o 
   6  14  16       85.68      105.99     21.47 o 
   7  14  16       52.39       50.89     16.26 o 
   8  14  16        2.53       29.34     10.70 o 
   9  14  16       42.09       35.74     12.12 o 
  10  14  16       19.95       18.01     17.99 o 
  11  14  16        5.52       14.18     14.63 o 
  12  14  16       10.18       21.31     10.89 o 
   0  15  16       42.28       30.03     15.76 o 
   1  15  16      165.32      180.69     23.09 o 
   2  15  16       53.24       56.79     12.36 o 
   3  15  16       44.86       43.50     10.22 o 
   4  15  16      128.75      123.96     19.81 o 
   5  15  16       65.76       72.29     14.31 o 
   6  15  16      175.73      168.06     21.80 o 
   7  15  16      115.75       93.76     18.98 o 
   8  15  16      191.25      176.37     27.57 o 
   9  15  16      301.68      294.65     43.99 o 
  10  15  16      112.53       75.85     23.74 o 
  11  15  16      129.79       83.26     28.64 o 
   0  16  16      312.70      281.10     57.22 o 
   1  16  16       20.68       18.17     10.38 o 
   2  16  16       30.49       35.74      9.56 o 
   3  16  16       19.19       36.39     14.55 o 
   4  16  16       46.59       36.58     11.88 o 
   5  16  16       46.06       42.07     15.18 o 
   6  16  16      163.35      189.09     30.97 o 
   7  16  16      121.73       91.34     30.37 o 
   8  16  16       78.58       76.83     18.33 o 
   9  16  16      152.02      108.81     32.61 o 
  10  16  16       80.47       66.62     23.43 o 
   0  17  16        0.15       20.23     10.88 o 
   1  17  16      184.15      196.05     31.96 o 
   2  17  16        3.19       25.38      8.03 o 
   3  17  16      293.07      304.95     36.25 o 
   4  17  16       10.46       26.34     13.80 o 
   5  17  16       48.42       45.86     14.63 o 
   6  17  16      436.53      423.52     51.41 o 
   7  17  16      165.50      186.42     31.88 o 
   8  17  16      161.84      129.99     40.66 o 
   9  17  16      152.94      143.94     35.18 o 
   0  18  16        0.24      -11.29     18.78 o 
   1  18  16       46.03       43.87     14.09 o 
   2  18  16      144.42      140.42     37.55 o 
   3  18  16      172.53      165.23     39.00 o 
   4  18  16       18.90       27.41     17.04 o 
   5  18  16      113.49       96.81     20.13 o 
   6  18  16      100.94      108.60     31.17 o 
   7  18  16       76.10       66.75     17.60 o 
   0  19  16        5.18       15.43     13.88 o 
   1  19  16      319.04      294.01     42.77 o 
   2  19  16      231.31      268.33     48.84 o 
   3  19  16      288.10      217.17     50.24 o 
   4  19  16      137.83      123.85     27.73 o 
   5  19  16      680.77      879.89     74.91 o 
   1   0  17      359.13      410.86     24.38 o 
   2   0  17       61.07      101.14     12.75 o 
   3   0  17      751.23      806.62     28.29 o 
   4   0  17      826.51      911.90     28.65 o 
   5   0  17      961.05      912.85     25.90 o 
   6   0  17       16.33       15.66      7.47 o 
   7   0  17      145.51      151.59     16.99 o 
   8   0  17      216.39      243.88     27.50 o 
   9   0  17      853.13      896.94     51.72 o 
  10   0  17     2264.85     2311.61     76.64 o 
  11   0  17     4746.93     5325.91     72.17 o 
  12   0  17       22.76       23.98     10.41 o 
  13   0  17        3.38       19.04     12.01 o 
  14   0  17      118.38       40.32     24.24 o 
  15   0  17        1.75       22.04     20.68 o 
  16   0  17      107.14      101.35     26.49 o 
  17   0  17      406.46      373.24     79.94 o 
   0   1  17       49.56       62.39      8.67 o 
   1   1  17     1089.17     1153.44     17.73 o 
   2   1  17     2622.77     2712.63     30.38 o 
   3   1  17     1334.49     1452.64     20.74 o 
   4   1  17      800.17      899.55     16.47 o 
   5   1  17     3095.37     3134.31     28.99 o 
   6   1  17      540.61      553.45     17.48 o 
   7   1  17     1764.98     1707.09     18.32 o 
   8   1  17      130.92      112.79     11.34 o 
   9   1  17     1107.68     1170.19     20.42 o 
  10   1  17     1153.16     1237.67     38.42 o 
  11   1  17     1405.56     1455.01     32.13 o 
  12   1  17       94.09       95.78     14.37 o 
  13   1  17      120.64      130.12     18.80 o 
  14   1  17      120.13      120.86     17.22 o 
  15   1  17      193.85      179.48     22.01 o 
  16   1  17       44.72       61.10     17.09 o 
  17   1  17      124.02      132.84     30.56 o 
   0   2  17     1609.03     1635.69     28.66 o 
   1   2  17        2.35        6.22      4.45 o 
   2   2  17      247.76      269.71     11.69 o 
   3   2  17      101.80       94.52      9.44 o 
   4   2  17     1074.56     1103.03     21.18 o 
   5   2  17      334.91      309.15     15.92 o 
   6   2  17     1190.57     1218.40     15.33 o 
   7   2  17       23.07       33.02      8.36 o 
   8   2  17       85.29       79.41     11.18 o 
   9   2  17      730.65      705.51     26.97 o 
  10   2  17     1065.65     1108.08     46.61 o 
  11   2  17     1061.14     1185.51     61.70 o 
  12   2  17     3071.03     3302.30    138.97 o 
  13   2  17      815.57      872.56     69.79 o 
  14   2  17      210.50      204.59     20.98 o 
  15   2  17       82.88       71.29     24.00 o 
  16   2  17       59.31       64.50     18.50 o 
  17   2  17       76.10       72.00     16.86 o 
   0   3  17       75.93       71.77     12.53 o 
   1   3  17     1860.69     2080.45     26.63 o 
   2   3  17      718.68      683.21     23.21 o 
   3   3  17     3071.14     3364.06     49.13 o 
   4   3  17     4139.34     4264.16     62.96 o 
   5   3  17     1412.01     1487.76     27.27 o 
   6   3  17      923.30      900.55     20.93 o 
   7   3  17      518.81      505.89     36.89 o 
   8   3  17      237.74      203.28     17.40 o 
   9   3  17      238.04      223.40     19.80 o 
  10   3  17      436.43      481.67     30.39 o 
  11   3  17      953.67     1029.58     35.31 o 
  12   3  17      886.41      917.65     66.54 o 
  13   3  17      464.52      416.82     39.74 o 
  14   3  17        2.11       10.72     12.04 o 
  15   3  17        3.25       19.82     18.05 o 
  16   3  17       99.72      120.58     16.32 o 
  17   3  17        6.72       33.07     13.46 o 
   0   4  17        0.29       -3.38     15.23 o 
   1   4  17      249.66      228.92      8.97 o 
   2   4  17      182.72      224.17     11.99 o 
   3   4  17      172.23      184.79     15.70 o 
   4   4  17      698.60      701.81     23.31 o 
   5   4  17      169.53      130.39     12.70 o 
   6   4  17      786.15      765.65     17.63 o 
   7   4  17       13.71       17.00      8.09 o 
   8   4  17      642.10      645.96     30.92 o 
   9   4  17      295.34      270.52     24.90 o 
  10   4  17       73.15       67.10     14.82 o 
  11   4  17     2588.52     2564.40     50.05 o 
  12   4  17     1160.46     1091.96     67.87 o 
  13   4  17       21.50       21.34     12.84 o 
  14   4  17       30.85       24.93     11.66 o 
  15   4  17      176.92      217.51     28.27 o 
  16   4  17      137.95      124.81     21.17 o 
   0   5  17     2856.95     3144.43     56.71 o 
   1   5  17      369.24      336.46     26.63 o 
   2   5  17     1363.72     1388.41     28.85 o 
   3   5  17      406.79      409.03     17.28 o 
   4   5  17     1725.36     1722.09     32.14 o 
   5   5  17      810.50      820.27     21.59 o 
   6   5  17      622.07      599.52     21.18 o 
   7   5  17      363.62      388.02     33.54 o 
   8   5  17      256.97      238.93     18.89 o 
   9   5  17      119.03      118.17     11.63 o 
  10   5  17     1001.94     1058.57     33.47 o 
  11   5  17      753.66      816.66     39.46 o 
  12   5  17     1326.03     1382.01     34.29 o 
  13   5  17      146.07      123.41     13.97 o 
  14   5  17      136.67      114.40     14.66 o 
  15   5  17      119.54       90.93     20.47 o 
  16   5  17       54.85       57.00     13.41 o 
   0   6  17      252.31      242.25     30.85 o 
   1   6  17     1086.61     1084.16     22.65 o 
   2   6  17      804.27      796.51     30.12 o 
   3   6  17      498.11      461.14     21.92 o 
   4   6  17      238.65      270.32     21.03 o 
   5   6  17      267.37      267.73     18.75 o 
   6   6  17       21.98       21.07      9.35 o 
   7   6  17       82.91       73.34      9.92 o 
   8   6  17      111.84      102.74     11.98 o 
   9   6  17      215.74      238.50     25.87 o 
  10   6  17      137.24      158.31     22.81 o 
  11   6  17      472.31      576.69     56.93 o 
  12   6  17      616.04      777.59     58.20 o 
  13   6  17      178.22      170.66     24.04 o 
  14   6  17      243.66      237.89     24.14 o 
  15   6  17      100.63       76.45     15.64 o 
  16   6  17      231.10      244.05     28.39 o 
   0   7  17      114.79      101.70     15.36 o 
   1   7  17      750.79      718.44     18.56 o 
   2   7  17      756.45      783.09     33.16 o 
   3   7  17     1672.64     1612.83     31.97 o 
   4   7  17      193.44      165.31     15.20 o 
   5   7  17     2008.19     2070.35     34.64 o 
   6   7  17      913.62      884.89     25.78 o 
   7   7  17      441.63      437.81     37.07 o 
   8   7  17      744.24      743.26     28.17 o 
   9   7  17       32.78       41.66     13.29 o 
  10   7  17        6.91       15.59     11.32 o 
  11   7  17      425.92      418.26     43.65 o 
  12   7  17        1.28       29.80     12.78 o 
  13   7  17      209.33      221.13     24.59 o 
  14   7  17      113.85       99.85     17.43 o 
  15   7  17       14.42       25.56      9.58 o 
  16   7  17      270.41      236.38     28.69 o 
   0   8  17      399.54      414.48     43.53 o 
   1   8  17      559.41      579.34     47.37 o 
   2   8  17       38.05       41.45      8.11 o 
   3   8  17       11.62        7.76     11.75 o 
   4   8  17        9.06       18.10     11.23 o 
   5   8  17      476.72      461.02     25.77 o 
   6   8  17      332.85      327.75     26.41 o 
   7   8  17      271.80      264.05     25.32 o 
   8   8  17      212.85      186.67     17.38 o 
   9   8  17      337.18      375.17     33.43 o 
  10   8  17      155.62      128.78     19.06 o 
  11   8  17       44.66       52.81     11.98 o 
  12   8  17      327.08      338.29     33.50 o 
  13   8  17        6.12       46.10     11.72 o 
  14   8  17       65.70       67.37     13.51 o 
  15   8  17      218.71      192.05     30.87 o 
   0   9  17     3308.50     3212.64     68.89 o 
   1   9  17     2198.89     2292.94     34.11 o 
   2   9  17      402.89      374.92     35.33 o 
   3   9  17       41.84       38.61      7.13 o 
   4   9  17      447.98      491.48     28.27 o 
   5   9  17      778.29      813.45     29.88 o 
   6   9  17        9.22        5.13     15.85 o 
   7   9  17      323.63      296.86     29.21 o 
   8   9  17      912.33      955.37     60.39 o 
   9   9  17      869.93      956.59     41.72 o 
  10   9  17       68.62       59.78     13.46 o 
  11   9  17      326.50      312.03     30.85 o 
  12   9  17       65.75       75.93     16.07 o 
  13   9  17      377.83      363.08     39.33 o 
  14   9  17       23.85       39.01      9.27 o 
  15   9  17      150.15      143.14     27.31 o 
   0  10  17     8328.30     8450.75    200.24 o 
   1  10  17      822.81      872.05     30.69 o 
   2  10  17      429.90      475.46     29.04 o 
   3  10  17      137.19      126.99     12.87 o 
   4  10  17      180.46      186.15     20.14 o 
   5  10  17      325.16      336.98     35.10 o 
   6  10  17      133.74      131.75     23.26 o 
   7  10  17      620.24      645.29     67.91 o 
   8  10  17      931.22      978.07     53.42 o 
   9  10  17      863.34      793.87     37.94 o 
  10  10  17      119.01      105.21     14.44 o 
  11  10  17       36.46       45.95     12.05 o 
  12  10  17       30.37       26.45     12.70 o 
  13  10  17       11.32        6.45     13.91 o 
  14  10  17      285.30      311.67     33.91 o 
   0  11  17     4282.48     4350.76    127.07 o 
   1  11  17     8082.79     8683.58     89.63 o 
   2  11  17     1484.48     1501.00     37.25 o 
   3  11  17      125.47      119.10     15.61 o 
   4  11  17      385.17      455.63     43.17 o 
   5  11  17      349.42      325.11     36.89 o 
   6  11  17      741.50      731.80     52.38 o 
   7  11  17     1022.34      955.98     53.90 o 
   8  11  17      349.19      340.84     40.66 o 
   9  11  17      142.71      143.45     20.61 o 
  10  11  17       70.63       55.67     11.71 o 
  11  11  17      309.89      272.43     29.64 o 
  12  11  17      101.61       96.41     17.35 o 
  13  11  17      258.28      245.13     26.93 o 
  14  11  17       94.15       76.68     14.39 o 
   0  12  17        5.51       10.65     13.96 o 
   1  12  17     1927.88     1927.87     32.95 o 
   2  12  17      955.57      993.46     32.76 o 
   3  12  17       42.58       51.59     10.71 o 
   4  12  17      164.09      144.64     32.03 o 
   5  12  17      106.08       98.97     20.16 o 
   6  12  17     1587.68     1708.97     58.68 o 
   7  12  17      385.46      342.24     55.23 o 
   8  12  17      181.37      174.65     31.08 o 
   9  12  17      217.71      178.07     22.61 o 
  10  12  17       16.33       23.39     15.17 o 
  11  12  17      229.64      182.87     25.90 o 
  12  12  17      160.72      164.56     22.81 o 
  13  12  17      329.52      321.57     43.38 o 
   0  13  17      413.25      363.85     61.80 o 
   1  13  17      834.69      790.62     52.35 o 
   2  13  17      243.89      229.50     25.36 o 
   3  13  17        0.10       42.79     10.41 o 
   4  13  17      297.47      286.44     31.41 o 
   5  13  17      571.80      655.20     56.18 o 
   6  13  17      722.88      742.16     60.51 o 
   7  13  17      347.04      336.28     41.52 o 
   8  13  17       32.47       35.22     11.48 o 
   9  13  17        9.63       26.88     20.82 o 
  10  13  17      143.36      171.78     23.84 o 
  11  13  17       11.78       -4.62     17.38 o 
  12  13  17      226.03      194.25     35.33 o 
   0  14  17      620.33      624.61    100.38 o 
   1  14  17     1552.33     1584.07     46.55 o 
   2  14  17        7.28       16.46     11.41 o 
   3  14  17      531.71      531.35     69.11 o 
   4  14  17      186.40      190.91     21.54 o 
   5  14  17       90.31       81.41     14.68 o 
   6  14  17       53.45       64.48     16.52 o 
   7  14  17      157.84      155.37     25.52 o 
   8  14  17      127.50      127.82     20.03 o 
   9  14  17       99.05       96.32     18.38 o 
  10  14  17       35.21       63.77     14.95 o 
  11  14  17        4.27       22.27     15.91 o 
  12  14  17       11.90       54.39     20.25 o 
   0  15  17       95.33      115.08     19.94 o 
   1  15  17      343.40      306.63     35.71 o 
   2  15  17      253.89      235.29     23.56 o 
   3  15  17      467.49      530.88     65.64 o 
   4  15  17      192.39      171.57     30.72 o 
   5  15  17      625.17      664.40     83.72 o 
   6  15  17      257.01      208.90     35.45 o 
   7  15  17      166.57      112.43     24.50 o 
   8  15  17      109.42      118.32     25.38 o 
   9  15  17       74.23      108.82     19.27 o 
  10  15  17      135.30      150.60     25.32 o 
  11  15  17       18.11       37.94     23.06 o 
   0  16  17       28.06        6.60     22.66 o 
   1  16  17      149.22      125.09     19.95 o 
   2  16  17       46.10       38.95      9.51 o 
   3  16  17      108.27      110.88     23.54 o 
   4  16  17       73.62       67.24     17.49 o 
   5  16  17      165.94      253.65     51.70 o 
   6  16  17      446.18      445.72     73.24 o 
   7  16  17       63.31       66.10     21.89 o 
   8  16  17      308.78      290.00     40.34 o 
   9  16  17       87.53       60.99     27.61 o 
   0  17  17       74.58      101.12     31.79 o 
   1  17  17      162.21      157.59     22.84 o 
   2  17  17      276.66      218.03     41.64 o 
   3  17  17       32.86       38.22     17.07 o 
   4  17  17       52.71       47.68     14.94 o 
   5  17  17      153.94      155.10     27.68 o 
   6  17  17       47.07       59.72     15.38 o 
   7  17  17      736.30      767.20     80.63 o 
   8  17  17      225.40      219.60     48.82 o 
   0  18  17        0.17       23.55     18.97 o 
   1  18  17       61.75       77.99     19.43 o 
   2  18  17      490.02      525.69     87.72 o 
   3  18  17       60.76       86.17     30.85 o 
   4  18  17       85.91       67.72     19.88 o 
   5  18  17      697.40      645.16     98.55 o 
   6  18  17       97.30       88.54     22.33 o 
   0  19  17        7.10       23.33     28.21 o 
   1  19  17      231.18      240.22     57.69 o 
   2  19  17      311.88      285.98     51.61 o 
   3  19  17      448.51      385.86     76.12 o 
   0   0  18      114.14      173.73     37.48 o 
   1   0  18       55.41       46.01      8.59 o 
   2   0  18       95.41       89.09     13.92 o 
   3   0  18       93.95      114.92     11.80 o 
   4   0  18      308.46      346.05     27.11 o 
   5   0  18      138.69      110.65     13.06 o 
   6   0  18      976.05     1004.61     26.90 o 
   7   0  18     1969.92     2003.20     34.42 o 
   8   0  18      181.56      199.62     25.45 o 
   9   0  18      337.84      315.95     32.14 o 
  10   0  18      698.56      666.25     29.78 o 
  11   0  18       96.54      118.41     29.39 o 
  12   0  18      640.97      623.86     72.39 o 
  13   0  18     1565.36     1633.51    113.79 o 
  14   0  18     1981.76     2040.02    236.06 o 
  15   0  18       68.08       54.15     31.74 o 
  16   0  18       23.35       17.39     27.95 o 
   0   1  18       47.70       64.72      9.10 o 
   1   1  18      409.35      437.33     17.85 o 
   2   1  18       38.34       48.92      6.50 o 
   3   1  18     1360.04     1452.29     17.26 o 
   4   1  18      795.22      873.68     20.58 o 
   5   1  18      693.21      747.65     21.84 o 
   6   1  18     2860.84     2940.08     28.82 o 
   7   1  18     1612.51     1605.57     28.57 o 
   8   1  18      466.05      433.19     15.73 o 
   9   1  18       40.19       36.22      8.05 o 
  10   1  18      914.91      951.87     64.50 o 
  11   1  18     4276.97     4500.28     86.09 o 
  12   1  18     1430.83     1480.86     44.22 o 
  13   1  18      884.62     1082.95     65.19 o 
  14   1  18      168.81      175.15     29.94 o 
  15   1  18      349.99      314.14     42.23 o 
  16   1  18      147.90      129.35     23.97 o 
   0   2  18      490.52      425.62     28.22 o 
   1   2  18     1319.60     1235.65     15.08 o 
   2   2  18      618.45      595.37     14.53 o 
   3   2  18      901.72      922.21     18.85 o 
   4   2  18     2276.20     2429.57     24.19 o 
   5   2  18      471.13      490.58     20.98 o 
   6   2  18     2996.78     3039.16     39.12 o 
   7   2  18      259.40      245.09     20.10 o 
   8   2  18     2699.23     2654.93     39.96 o 
   9   2  18      437.52      493.06     25.01 o 
  10   2  18      195.71      233.44     22.54 o 
  11   2  18      894.93      958.68     54.74 o 
  12   2  18     1118.55     1249.70     59.61 o 
  13   2  18      531.16      484.07     48.01 o 
  14   2  18      556.01      513.97     49.20 o 
  15   2  18      366.31      342.61     47.41 o 
  16   2  18      136.49      138.07     19.18 o 
   0   3  18     3917.23     3864.61     65.87 o 
   1   3  18      162.21      204.98     14.01 o 
   2   3  18     1507.44     1519.81     26.38 o 
   3   3  18     5207.75     5346.30     49.73 o 
   4   3  18      905.45      938.79     22.02 o 
   5   3  18     1199.84     1132.87     21.81 o 
   6   3  18     1659.04     1760.10     27.18 o 
   7   3  18      132.77      111.94     10.56 o 
   8   3  18      801.65      806.35     33.81 o 
   9   3  18      261.62      262.64     25.16 o 
  10   3  18      576.35      543.05     31.95 o 
  11   3  18     1990.44     2036.36     45.17 o 
  12   3  18     1902.39     1966.01     60.05 o 
  13   3  18      192.85      187.41     21.24 o 
  14   3  18      156.71      185.52     20.16 o 
  15   3  18       47.79       58.77     13.76 o 
  16   3  18      406.90      411.19     46.13 o 
   0   4  18     3042.59     3103.89     56.56 o 
   1   4  18     1458.78     1409.44     24.30 o 
   2   4  18     4774.47     5335.84     63.25 o 
   3   4  18     3180.67     3487.81     56.56 o 
   4   4  18      923.85      992.17     20.34 o 
   5   4  18     1734.79     1741.08     36.85 o 
   6   4  18       11.51       30.70      6.31 o 
   7   4  18      724.01      750.30     28.79 o 
   8   4  18      641.56      670.07     30.77 o 
   9   4  18     2824.11     2812.24     64.35 o 
  10   4  18       70.67       66.98     12.36 o 
  11   4  18     1548.14     1518.37     48.14 o 
  12   4  18      214.58      191.37     23.57 o 
  13   4  18       79.13       58.90     12.27 o 
  14   4  18       39.94       54.73     14.11 o 
  15   4  18      172.43      181.21     25.40 o 
  16   4  18      108.03      146.00     23.96 o 
   0   5  18      173.06      147.84     21.21 o 
   1   5  18     4558.49     4719.43     75.34 o 
   2   5  18     9307.66    10022.60     84.67 o 
   3   5  18      235.09      232.89     17.50 o 
   4   5  18       28.53       24.34      5.87 o 
   5   5  18     3170.97     3442.40     49.19 o 
   6   5  18     2033.04     2063.54     40.37 o 
   7   5  18      271.17      247.70     20.60 o 
   8   5  18      431.46      438.89     35.35 o 
   9   5  18     1344.74     1354.48     40.63 o 
  10   5  18     1530.27     1664.52     48.63 o 
  11   5  18     1304.90     1289.78     41.55 o 
  12   5  18     3361.78     3896.71     63.42 o 
  13   5  18       66.32       60.91     12.74 o 
  14   5  18      439.73      378.33     36.36 o 
  15   5  18      116.59      102.29     18.68 o 
  16   5  18      111.74      105.26     17.12 o 
   0   6  18      442.13      478.68     49.93 o 
   1   6  18     1773.81     1675.10     26.10 o 
   2   6  18     4823.27     4993.27     58.56 o 
   3   6  18     3473.14     3632.55     47.43 o 
   4   6  18      557.65      590.09     34.70 o 
   5   6  18      627.46      659.88     32.47 o 
   6   6  18     1925.59     1989.26     32.98 o 
   7   6  18     1986.56     1950.14     38.58 o 
   8   6  18      101.28       91.57     13.90 o 
   9   6  18     1504.75     1469.87     39.26 o 
  10   6  18      457.18      512.72     46.80 o 
  11   6  18      695.23      710.24     55.22 o 
  12   6  18      121.98      103.09     16.86 o 
  13   6  18      643.43      690.35     46.87 o 
  14   6  18      153.27      117.95     20.25 o 
  15   6  18       15.77       28.39     10.40 o 
   0   7  18       50.15       67.14     11.38 o 
   1   7  18     6643.93     7527.58     90.32 o 
   2   7  18     4322.45     4374.97     80.38 o 
   3   7  18      540.11      541.97     36.94 o 
   4   7  18     1814.96     1944.27     31.42 o 
   5   7  18      348.72      329.96     30.25 o 
   6   7  18      307.93      287.25     22.12 o 
   7   7  18      624.07      612.77     31.81 o 
   8   7  18        9.06        1.18     13.31 o 
   9   7  18       57.61       67.70     13.69 o 
  10   7  18      572.32      603.21     55.48 o 
  11   7  18      248.99      223.31     23.82 o 
  12   7  18      319.63      293.46     28.30 o 
  13   7  18      719.36      693.59     52.40 o 
  14   7  18       29.83       41.96     12.21 o 
  15   7  18        3.90       13.05     13.37 o 
   0   8  18     1516.89     1587.97     53.30 o 
   1   8  18      408.76      365.11     29.75 o 
   2   8  18     1340.93     1352.51     25.89 o 
   3   8  18       85.55       73.49     11.07 o 
   4   8  18     2075.64     2103.81     38.15 o 
   5   8  18      856.46      829.61     28.70 o 
   6   8  18     1210.84     1174.52     32.71 o 
   7   8  18      286.53      260.24     26.95 o 
   8   8  18       18.52       32.70      8.92 o 
   9   8  18      249.04      195.39     19.34 o 
  10   8  18      548.55      534.42     41.07 o 
  11   8  18       83.11       70.35     11.90 o 
  12   8  18      749.15      838.71     64.07 o 
  13   8  18      143.54      152.60     22.84 o 
  14   8  18      691.06      613.10     67.76 o 
  15   8  18      116.24      120.24     18.57 o 
   0   9  18     2743.63     3092.79    106.24 o 
   1   9  18     2588.10     2634.18     57.39 o 
   2   9  18      655.63      689.37     35.11 o 
   3   9  18     1397.45     1403.08     30.26 o 
   4   9  18      894.89      879.19     32.70 o 
   5   9  18       91.53      117.77     19.59 o 
   6   9  18     1196.57     1037.28     32.58 o 
   7   9  18     1556.69     1554.47     46.99 o 
   8   9  18      813.92      848.98     37.08 o 
   9   9  18      156.59      142.16     26.36 o 
  10   9  18       54.02       47.85     12.38 o 
  11   9  18     1250.17     1427.52     53.13 o 
  12   9  18       37.43       33.22     12.89 o 
  13   9  18     1989.00     2193.72     40.62 o 
  14   9  18      147.66      121.59     18.66 o 
   0  10  18     5469.00     6118.05    108.90 o 
   1  10  18     2578.03     2407.20     46.51 o 
   2  10  18     1215.86     1160.93     40.64 o 
   3  10  18      609.65      677.15     27.82 o 
   4  10  18      301.24      325.18     31.77 o 
   5  10  18       58.55       54.75     14.42 o 
   6  10  18      643.99      550.75     71.79 o 
   7  10  18       24.48       22.99     17.18 o 
   8  10  18      971.25      927.05     46.18 o 
   9  10  18      502.97      491.17     51.40 o 
  10  10  18      272.40      273.59     29.53 o 
  11  10  18      395.13      354.59     34.40 o 
  12  10  18      194.72      202.97     21.13 o 
  13  10  18      192.11      216.50     26.88 o 
  14  10  18       13.15       26.28     13.83 o 
   0  11  18      471.64      485.59     63.25 o 
   1  11  18      270.81      284.51     29.81 o 
   2  11  18      606.34      583.96     34.41 o 
   3  11  18      116.28       98.17     15.77 o 
   4  11  18      384.41      417.13     41.08 o 
   5  11  18      577.72      630.55     75.49 o 
   6  11  18       35.95       32.88     12.25 o 
   7  11  18     3065.06     3203.20     76.36 o 
   8  11  18      226.33      221.21     25.19 o 
   9  11  18      260.57      312.55     37.96 o 
  10  11  18      706.71      701.48     71.98 o 
  11  11  18      164.48      135.54     22.19 o 
  12  11  18      180.31      208.47     26.60 o 
  13  11  18      867.35      847.89     57.16 o 
   0  12  18       55.93       29.41     14.03 o 
   1  12  18     1115.38     1011.71     30.73 o 
   2  12  18      583.52      643.36     42.13 o 
   3  12  18       57.41       39.79     10.44 o 
   4  12  18      629.82      663.02     53.99 o 
   5  12  18      282.75      306.71     38.03 o 
   6  12  18       87.92       61.01     17.86 o 
   7  12  18      705.58      739.07     86.53 o 
   8  12  18      369.60      428.73     44.47 o 
   9  12  18       33.87       44.29     14.35 o 
  10  12  18      111.73       76.87     15.76 o 
  11  12  18       38.94       66.20     14.13 o 
  12  12  18       19.01       43.63     15.16 o 
  13  12  18      110.50       81.86     44.80 o 
   0  13  18       29.79       42.00     11.19 o 
   1  13  18      605.81      591.08     50.85 o 
   2  13  18     1226.80     1365.58     32.65 o 
   3  13  18      918.89      857.72     35.90 o 
   4  13  18      333.29      290.73     35.97 o 
   5  13  18      298.51      354.18     37.60 o 
   6  13  18      478.90      569.26     76.34 o 
   7  13  18      715.64      602.67     78.58 o 
   8  13  18      821.56      776.45     88.23 o 
   9  13  18        8.43       17.17     11.69 o 
  10  13  18      843.59      932.30    109.91 o 
  11  13  18      193.95      174.04     31.68 o 
  12  13  18       25.95       26.23     17.31 o 
   0  14  18      180.01      179.46     30.50 o 
   1  14  18     2375.12     2294.38     52.01 o 
   2  14  18      516.44      543.96     46.33 o 
   3  14  18      617.10      556.66     64.58 o 
   4  14  18       72.77       67.68     15.53 o 
   5  14  18       50.93       50.14     16.28 o 
   6  14  18       68.60       92.68     16.35 o 
   7  14  18      115.77       97.40     17.88 o 
   8  14  18     1320.25     1423.63     39.63 o 
   9  14  18      237.04      246.47     30.36 o 
  10  14  18      316.47      293.31     42.54 o 
  11  14  18      315.03      223.95     38.09 o 
   0  15  18      189.87      172.92     28.11 o 
   1  15  18      114.33      120.48     17.66 o 
   2  15  18      163.23      147.54     23.76 o 
   3  15  18        1.00        4.94     15.68 o 
   4  15  18       60.33       75.02     21.04 o 
   5  15  18      427.85      385.09     49.55 o 
   6  15  18      194.24      179.16     22.79 o 
   7  15  18      167.24      197.05     33.50 o 
   8  15  18      253.94      214.74     28.46 o 
   9  15  18      649.47      560.52     79.33 o 
  10  15  18      437.20      421.43     49.68 o 
   0  16  18        2.29        3.95     10.95 o 
   1  16  18      225.28      195.00     41.13 o 
   2  16  18      246.66      210.85     34.02 o 
   3  16  18      180.39      166.33     30.49 o 
   4  16  18       38.79       66.03     18.20 o 
   5  16  18      348.49      320.52     48.42 o 
   6  16  18       81.19       59.11     15.60 o 
   7  16  18     1182.52     1175.51     46.73 o 
   8  16  18      750.41      831.56     66.55 o 
   0  17  18       73.98       76.32     17.31 o 
   1  17  18      323.12      225.19     47.44 o 
   2  17  18      391.95      338.07     42.23 o 
   3  17  18      197.41      159.52     37.46 o 
   4  17  18      220.50      161.36     34.03 o 
   5  17  18      167.74      139.81     28.39 o 
   6  17  18      200.77      209.48     51.81 o 
   7  17  18      243.73      219.25     34.20 o 
   0  18  18      303.21      287.51     58.79 o 
   1  18  18      533.51      553.58     80.26 o 
   2  18  18      463.74      492.71     82.41 o 
   3  18  18      120.05       92.77     35.55 o 
   4  18  18      488.15      397.82     71.77 o 
   5  18  18      314.32      242.22     72.79 o 
   1   0  19        6.23       17.26      6.86 o 
   2   0  19       98.59      111.84     11.90 o 
   3   0  19       56.96       53.38      9.18 o 
   4   0  19       52.90       44.44     10.67 o 
   5   0  19      137.38      157.79     16.78 o 
   6   0  19        6.53        6.14      7.21 o 
   7   0  19       55.32       57.49     13.42 o 
   8   0  19        0.35       21.11     10.63 o 
   9   0  19      116.08       94.61     16.73 o 
  10   0  19     1039.28      994.48    143.81 o 
  11   0  19      793.49      721.93    120.34 o 
  12   0  19       57.56       40.73     17.13 o 
  13   0  19       43.78       58.80     23.35 o 
  14   0  19       91.09      109.65     36.21 o 
  15   0  19        2.60       15.50     17.85 o 
  16   0  19       13.70       30.02     17.36 o 
   0   1  19       13.93       22.87      7.45 o 
   1   1  19        4.66       14.85      6.38 o 
   2   1  19       78.04       77.51      7.97 o 
   3   1  19      381.53      418.05     23.96 o 
   4   1  19      206.36      234.18     15.38 o 
   5   1  19       76.66       60.57      7.23 o 
   6   1  19       53.76       50.94      9.41 o 
   7   1  19       25.97       23.87      7.61 o 
   8   1  19       53.59       48.99      6.73 o 
   9   1  19      108.33      100.99     13.96 o 
  10   1  19        0.10        4.39     14.90 o 
  11   1  19       74.24       76.81     23.88 o 
  12   1  19      130.74       87.91     21.88 o 
  13   1  19        8.88       22.44     19.50 o 
  14   1  19       91.34      130.34     19.49 o 
  15   1  19        0.84        7.87     22.04 o 
  16   1  19       14.85       32.68     29.18 o 
   0   2  19      270.19      234.57     24.35 o 
   1   2  19       27.83       27.33      6.10 o 
   2   2  19       22.68       25.86      6.97 o 
   3   2  19      286.88      303.50     15.58 o 
   4   2  19       75.39       71.19      8.29 o 
   5   2  19      293.38      314.59     20.12 o 
   6   2  19      276.78      275.82     17.42 o 
   7   2  19       78.36       72.39      9.39 o 
   8   2  19      145.29      149.12     13.94 o 
   9   2  19       24.61       27.43      9.87 o 
  10   2  19      208.62      210.22     19.41 o 
  11   2  19     1555.46     1644.33     47.32 o 
  12   2  19       46.73       45.55     12.65 o 
  13   2  19       10.12       46.58     20.78 o 
  14   2  19      169.30      154.44     31.96 o 
  15   2  19       73.70      106.56     18.05 o 
  16   2  19        0.13      -10.98     21.63 o 
   0   3  19       69.03       69.12     12.27 o 
   1   3  19       49.63       43.33      7.59 o 
   2   3  19       99.96       89.44      9.22 o 
   3   3  19      135.10      146.40     10.95 o 
   4   3  19       12.37       10.37      5.63 o 
   5   3  19       29.85       27.19      5.75 o 
   6   3  19        8.26        9.65     10.99 o 
   7   3  19        8.77       29.84      7.26 o 
   8   3  19       51.71       48.42      8.81 o 
   9   3  19      120.08      111.37     16.38 o 
  10   3  19       48.02       53.51     13.23 o 
  11   3  19      431.10      456.05     38.20 o 
  12   3  19      186.93      182.43     20.93 o 
  13   3  19        6.09       -0.80     18.13 o 
  14   3  19       28.94       32.04     14.30 o 
  15   3  19       10.03       31.03     16.91 o 
  16   3  19      158.71      166.78     25.05 o 
   0   4  19      131.88      130.17     15.89 o 
   1   4  19      435.75      469.18     20.51 o 
   2   4  19      136.63      139.62     13.74 o 
   3   4  19       32.01       38.90      9.56 o 
   4   4  19       86.34       80.81      9.30 o 
   5   4  19      130.73      103.54     16.21 o 
   6   4  19        0.33        4.41      8.69 o 
   7   4  19      146.52      141.40     12.79 o 
   8   4  19      354.96      354.88     30.49 o 
   9   4  19      298.69      307.92     25.54 o 
  10   4  19       17.28       36.21     11.53 o 
  11   4  19      200.90      191.18     17.50 o 
  12   4  19       32.59       48.06     11.51 o 
  13   4  19       39.50       54.70     13.17 o 
  14   4  19       67.81       58.86     14.54 o 
  15   4  19       89.98      117.83     19.98 o 
   0   5  19       54.12       30.89      8.84 o 
   1   5  19      144.87      150.71     12.92 o 
   2   5  19      505.22      517.62     40.55 o 
   3   5  19      551.37      592.58     23.58 o 
   4   5  19      143.47      127.82     12.49 o 
   5   5  19      140.88      129.49     12.43 o 
   6   5  19       75.68       75.29     11.46 o 
   7   5  19       32.95       27.63      8.98 o 
   8   5  19       83.10       71.74     11.77 o 
   9   5  19       97.23       72.03     21.66 o 
  10   5  19       14.20       12.47     14.79 o 
  11   5  19      414.02      383.47     36.48 o 
  12   5  19      203.63      172.06     24.27 o 
  13   5  19       27.41       11.89     15.36 o 
  14   5  19       24.53       20.46     13.33 o 
  15   5  19        2.83       14.87     12.45 o 
   0   6  19      562.70      567.64     58.47 o 
   1   6  19      136.91      116.47     12.07 o 
   2   6  19      244.43      242.60     22.97 o 
   3   6  19      227.24      208.97     18.78 o 
   4   6  19      278.03      260.22     22.19 o 
   5   6  19      210.36      224.72     20.79 o 
   6   6  19      338.71      342.35     30.26 o 
   7   6  19       54.86       60.58      8.52 o 
   8   6  19       53.53       58.59     12.02 o 
   9   6  19      102.72      101.13     15.72 o 
  10   6  19       84.03       68.57     12.65 o 
  11   6  19      222.74      246.58     24.47 o 
  12   6  19      163.38      175.04     20.50 o 
  13   6  19       76.52       67.46     15.06 o 
  14   6  19       19.18       15.71      8.83 o 
  15   6  19        6.92       21.13     16.33 o 
   0   7  19       36.42       37.38     17.99 o 
   1   7  19      148.00      138.61     12.88 o 
   2   7  19      186.15      153.45     17.85 o 
   3   7  19      150.64      125.51     12.57 o 
   4   7  19       10.94       -2.83      9.24 o 
   5   7  19       54.93       52.15      8.33 o 
   6   7  19       17.05       25.43     11.86 o 
   7   7  19       47.10       38.60      8.41 o 
   8   7  19       85.77       88.22     11.30 o 
   9   7  19       37.76       38.65     10.71 o 
  10   7  19       14.88       24.44     12.04 o 
  11   7  19       22.53       17.18     19.32 o 
  12   7  19       30.12       17.85     14.76 o 
  13   7  19        3.61       29.61     11.24 o 
  14   7  19       58.37       46.75     12.80 o 
  15   7  19       23.44       42.33     16.15 o 
   0   8  19      144.02      144.00     24.85 o 
   1   8  19     1006.18     1067.45     29.23 o 
   2   8  19      716.96      749.96     40.05 o 
   3   8  19      131.84      134.40     12.76 o 
   4   8  19      121.36      111.49     12.52 o 
   5   8  19      181.86      196.00     19.32 o 
   6   8  19       23.50       16.56     12.38 o 
   7   8  19       20.58       -0.86     16.05 o 
   8   8  19      159.81      140.76     21.42 o 
   9   8  19       72.11       87.30     18.97 o 
  10   8  19       13.05       56.92     12.63 o 
  11   8  19       84.36       65.51     13.86 o 
  12   8  19      188.34      190.70     19.85 o 
  13   8  19      104.14       96.74     18.06 o 
  14   8  19       39.83       43.76     13.20 o 
   0   9  19       42.12       39.38     18.42 o 
   1   9  19       91.33       88.64     12.58 o 
   2   9  19      133.49      138.91     13.69 o 
   3   9  19      131.86      112.43     12.25 o 
   4   9  19       22.10       22.17      9.71 o 
   5   9  19       75.52       52.98     12.01 o 
   6   9  19      147.57      124.75     17.34 o 
   7   9  19      286.41      282.60     26.69 o 
   8   9  19       11.97       17.72     12.35 o 
   9   9  19      113.89      122.90     24.55 o 
  10   9  19       92.74       92.48     15.82 o 
  11   9  19       52.88       65.11     12.67 o 
  12   9  19       29.67       37.87     14.76 o 
  13   9  19       13.03       15.03     15.27 o 
  14   9  19       18.31       21.28     11.58 o 
   0  10  19      121.70      131.80     20.50 o 
   1  10  19      669.63      625.58     47.17 o 
   2  10  19        3.67       20.39     11.90 o 
   3  10  19      531.91      566.79     38.83 o 
   4  10  19      130.31      140.51     18.43 o 
   5  10  19       21.44       27.95     12.19 o 
   6  10  19      169.70      178.22     22.24 o 
   7  10  19      242.07      312.85     32.41 o 
   8  10  19        6.09       19.03     13.54 o 
   9  10  19       13.99       16.85     12.97 o 
  10  10  19      102.12       80.93     18.27 o 
  11  10  19      128.49      113.25     16.45 o 
  12  10  19       44.18       52.40     16.50 o 
  13  10  19        7.12       33.93     13.80 o 
   0  11  19        8.10       13.37     13.29 o 
   1  11  19      302.71      302.14     25.51 o 
   2  11  19       71.43       73.25     12.76 o 
   3  11  19       30.64       36.08      9.65 o 
   4  11  19      236.75      285.71     28.00 o 
   5  11  19       24.24       36.03     13.63 o 
   6  11  19       10.50       22.92     22.22 o 
   7  11  19      167.62      175.92     25.09 o 
   8  11  19      105.19       99.12     15.78 o 
   9  11  19       87.05       92.67     14.56 o 
  10  11  19       37.44       40.55     14.55 o 
  11  11  19      189.58      142.14     25.14 o 
  12  11  19      139.72      124.43     20.66 o 
  13  11  19       89.90       67.09     29.95 o 
   0  12  19      148.40      100.81     20.50 o 
   1  12  19      227.42      223.54     21.86 o 
   2  12  19       27.58       27.54      9.86 o 
   3  12  19       16.33       31.14     12.93 o 
   4  12  19       36.18       38.64     14.29 o 
   5  12  19       33.04       24.24     15.44 o 
   6  12  19       74.46       61.98     16.84 o 
   7  12  19      200.59      209.75     31.72 o 
   8  12  19       39.38       35.52     12.41 o 
   9  12  19        1.19      -20.10     20.10 o 
  10  12  19       27.91       26.21     13.93 o 
  11  12  19       20.24       28.69     13.96 o 
  12  12  19        5.77       46.13     17.16 o 
   0  13  19        4.77       39.09     21.22 o 
   1  13  19       34.51       21.63     10.23 o 
   2  13  19       53.83       49.40     11.69 o 
   3  13  19      100.32       88.72     16.53 o 
   4  13  19       20.43        3.33     22.77 o 
   5  13  19      185.99      174.48     25.14 o 
   6  13  19       93.16       91.13     15.20 o 
   7  13  19      126.24      105.16     27.25 o 
   8  13  19       51.27       56.99     15.81 o 
   9  13  19       13.81       27.21     14.18 o 
  10  13  19        4.56        8.58     20.42 o 
  11  13  19        2.43       46.23     14.75 o 
   0  14  19       64.40       71.22     20.28 o 
   1  14  19      242.15      250.27     28.39 o 
   2  14  19      260.03      249.52     31.45 o 
   3  14  19      244.05      218.45     34.76 o 
   4  14  19       36.57       28.55     15.01 o 
   5  14  19      204.50      192.07     34.39 o 
   6  14  19       73.06       78.24     20.68 o 
   7  14  19      117.95       66.95     21.04 o 
   8  14  19      125.30      133.29     26.58 o 
   9  14  19       14.25       34.88     15.91 o 
  10  14  19       12.85       21.95     15.11 o 
   0  15  19       19.51       13.34     17.90 o 
   1  15  19       84.58       78.77     13.99 o 
   2  15  19       21.75       19.53     12.11 o 
   3  15  19      206.53      216.05     38.04 o 
   4  15  19        4.37       14.00     15.08 o 
   5  15  19      101.07       94.88     20.76 o 
   6  15  19      120.38      134.22     25.84 o 
   7  15  19       19.32       32.03     17.90 o 
   8  15  19      104.65       86.85     22.72 o 
   9  15  19        9.00       29.56     26.32 o 
   0  16  19       22.63        3.82     14.94 o 
   1  16  19      199.27      157.74     25.43 o 
   2  16  19       36.07       50.08     19.16 o 
   3  16  19       89.93       73.47     17.50 o 
   4  16  19        7.25       24.16     16.86 o 
   5  16  19       97.08       89.19     20.02 o 
   6  16  19      241.93      230.35     50.54 o 
   7  16  19      270.53      253.92     43.22 o 
   0  17  19       18.08       31.97     17.90 o 
   1  17  19      301.73      262.12     42.72 o 
   2  17  19       20.54       46.17     16.36 o 
   3  17  19       29.06       41.68     15.00 o 
   4  17  19        0.58       15.29     13.67 o 
   5  17  19       11.29       12.73     16.90 o 
   6  17  19       34.36       27.96     33.20 o 
   0  18  19        5.92       14.88     16.36 o 
   1  18  19      185.11      150.93     33.97 o 
   2  18  19       39.42       22.01     41.27 o 
   3  18  19      151.55      152.47     98.00 o 
   0   0  20       51.88       51.74     11.72 o 
   1   0  20       94.22       75.11     10.04 o 
   2   0  20      669.15      718.47     32.41 o 
   3   0  20      547.95      541.93     37.32 o 
   4   0  20     1814.16     1941.00     72.28 o 
   5   0  20      189.88      146.07     16.25 o 
   6   0  20       45.23       36.75     10.32 o 
   7   0  20      942.61      977.08     41.38 o 
   8   0  20      744.63      695.22     67.20 o 
   9   0  20       43.97       64.39     22.57 o 
  10   0  20     1883.79     1975.01    129.51 o 
  11   0  20      635.82      714.06     99.77 o 
  12   0  20      728.94      701.67    100.17 o 
  13   0  20       16.27       -6.51     22.73 o 
  14   0  20      283.13      263.24     61.07 o 
  15   0  20        1.61       66.81     29.50 o 
   0   1  20     2015.87     2037.25     45.01 o 
   1   1  20      266.64      264.31     15.55 o 
   2   1  20       33.90       41.39      5.73 o 
   3   1  20      668.66      688.46     16.13 o 
   4   1  20      439.90      442.04     18.11 o 
   5   1  20      246.25      258.96     17.71 o 
   6   1  20       27.54       31.06      8.17 o 
   7   1  20      239.69      235.58     18.72 o 
   8   1  20      202.28      201.98     20.63 o 
   9   1  20       25.02       20.65     19.01 o 
  10   1  20      712.41      731.06     64.88 o 
  11   1  20     1564.43     1588.80     43.71 o 
  12   1  20      619.70      639.87     66.65 o 
  13   1  20      217.70      226.67     24.86 o 
  14   1  20      124.12      116.84     22.36 o 
  15   1  20        1.30       44.44     19.34 o 
   0   2  20        2.47       10.23     17.58 o 
   1   2  20       35.40       24.66      8.57 o 
   2   2  20     1602.81     1605.60     23.28 o 
   3   2  20     1658.62     1699.77     24.36 o 
   4   2  20      179.58      157.81     11.75 o 
   5   2  20      482.72      512.73     20.11 o 
   6   2  20      598.03      639.93     28.96 o 
   7   2  20     1020.70     1036.54     30.56 o 
   8   2  20      482.48      509.24     24.40 o 
   9   2  20      164.60      180.37     20.05 o 
  10   2  20        7.46       40.15     17.84 o 
  11   2  20     4214.19     4750.07     81.59 o 
  12   2  20      119.56       93.66     15.95 o 
  13   2  20       71.11       41.59     20.10 o 
  14   2  20      156.20      148.78     32.03 o 
  15   2  20        3.99       59.44     13.57 o 
   0   3  20       71.96       60.92     13.56 o 
   1   3  20      586.20      584.65     28.07 o 
   2   3  20      566.90      606.47     19.13 o 
   3   3  20      367.53      417.89     26.82 o 
   4   3  20      601.95      617.23     27.27 o 
   5   3  20      170.79      164.76     13.03 o 
   6   3  20      328.85      310.03     21.75 o 
   7   3  20      271.23      241.16     20.16 o 
   8   3  20      190.86      181.65     15.78 o 
   9   3  20       37.29       20.59     12.07 o 
  10   3  20      421.98      463.53     27.63 o 
  11   3  20     2069.86     2156.64     43.88 o 
  12   3  20      368.50      337.78     33.60 o 
  13   3  20        3.58       38.40     17.03 o 
  14   3  20       78.23       93.35     38.25 o 
  15   3  20       45.62       42.47     13.17 o 
   0   4  20      134.06      145.22     27.11 o 
   1   4  20     1356.49     1410.20     26.16 o 
   2   4  20      447.80      470.96     19.69 o 
   3   4  20      491.01      452.31     17.97 o 
   4   4  20     1158.64     1183.20     29.27 o 
   5   4  20      469.75      441.34     23.02 o 
   6   4  20       32.30       48.94      8.99 o 
   7   4  20       83.98       73.12     10.45 o 
   8   4  20      278.56      251.65     23.53 o 
   9   4  20     1336.61     1354.97     32.14 o 
  10   4  20      478.69      420.30     34.59 o 
  11   4  20      601.04      589.53     51.95 o 
  12   4  20     1109.78     1230.35     62.88 o 
  13   4  20      100.40       87.83     14.40 o 
  14   4  20      159.82      141.13     19.02 o 
  15   4  20      530.50      493.91     55.12 o 
   0   5  20     1256.70     1331.37     60.64 o 
   1   5  20     1016.22     1036.00     23.30 o 
   2   5  20      629.81      662.26     33.49 o 
   3   5  20       34.32       26.55      7.07 o 
   4   5  20      748.76      850.71     22.33 o 
   5   5  20      549.02      576.37     21.87 o 
   6   5  20     1522.91     1584.64     63.94 o 
   7   5  20       28.41       45.53     10.09 o 
   8   5  20      169.14      164.81     16.46 o 
   9   5  20      210.33      227.40     23.94 o 
  10   5  20      204.38      185.69     20.02 o 
  11   5  20      576.83      540.04     48.27 o 
  12   5  20     1303.80     1474.18     55.94 o 
  13   5  20      174.66      170.90     21.54 o 
  14   5  20       30.22       37.22     10.71 o 
  15   5  20       59.79      105.28     22.90 o 
   0   6  20      123.66       88.77     14.94 o 
   1   6  20     2480.69     2632.78     39.41 o 
   2   6  20      722.99      762.67     32.31 o 
   3   6  20      412.41      409.61     26.81 o 
   4   6  20      866.83      868.27     24.51 o 
   5   6  20      248.98      254.95     25.21 o 
   6   6  20       11.78       18.27      8.02 o 
   7   6  20      620.86      657.44     35.28 o 
   8   6  20      112.96      158.05     20.61 o 
   9   6  20      711.29      723.00     40.69 o 
  10   6  20      630.60      699.16     33.60 o 
  11   6  20      313.87      337.92     35.24 o 
  12   6  20      106.17       48.74     13.88 o 
  13   6  20        2.10       12.94     14.90 o 
  14   6  20       41.08       30.77     11.08 o 
   0   7  20       29.18       33.32     11.24 o 
   1   7  20     1326.85     1393.30     25.25 o 
   2   7  20      669.29      699.68     30.27 o 
   3   7  20      747.26      802.28     22.53 o 
   4   7  20      179.94      195.59     19.05 o 
   5   7  20     1279.96     1263.94     33.19 o 
   6   7  20       30.81       57.52     11.23 o 
   7   7  20      388.83      372.10     40.57 o 
   8   7  20      207.24      193.89     25.99 o 
   9   7  20       85.89       85.16     19.25 o 
  10   7  20      184.36      199.88     23.79 o 
  11   7  20     1010.26     1019.07     48.13 o 
  12   7  20      267.99      241.95     27.48 o 
  13   7  20       67.81       46.60     14.12 o 
  14   7  20      190.57      183.86     25.51 o 
   0   8  20     1224.82     1185.05     58.61 o 
   1   8  20      159.40      149.50     15.10 o 
   2   8  20      725.00      800.70     39.82 o 
   3   8  20      496.51      483.71     37.32 o 
   4   8  20      172.67      164.28     18.84 o 
   5   8  20       58.93       32.58     11.75 o 
   6   8  20      470.60      428.61     47.75 o 
   7   8  20      306.86      254.39     34.60 o 
   8   8  20      211.58      223.02     34.29 o 
   9   8  20      217.92      214.43     22.44 o 
  10   8  20       88.57      116.21     22.00 o 
  11   8  20      169.23      165.39     23.55 o 
  12   8  20       55.13       44.58     16.32 o 
  13   8  20       15.71       36.75     14.88 o 
   0   9  20      596.15      568.25     41.13 o 
   1   9  20     2770.46     2888.47     52.81 o 
   2   9  20        1.32        7.76      9.57 o 
   3   9  20       83.13       96.04     12.01 o 
   4   9  20      305.03      358.58     30.57 o 
   5   9  20      587.07      615.00     32.95 o 
   6   9  20      433.31      507.40     50.89 o 
   7   9  20      280.83      270.48     35.14 o 
   8   9  20      137.12      114.75     15.47 o 
   9   9  20       92.90       91.99     17.77 o 
  10   9  20      134.02      129.19     22.26 o 
  11   9  20      119.70       99.11     24.03 o 
  12   9  20        9.59       24.89     14.25 o 
  13   9  20      162.88      158.17     24.86 o 
   0  10  20     1657.28     1674.15     40.79 o 
   1  10  20     3336.08     3486.81     50.52 o 
   2  10  20      463.89      449.11     37.88 o 
   3  10  20       90.75       73.92     14.05 o 
   4  10  20      329.62      294.87     40.80 o 
   5  10  20       82.75      103.12     15.72 o 
   6  10  20      244.42      217.89     26.51 o 
   7  10  20      111.07       83.94     22.94 o 
   8  10  20      462.78      394.74     39.86 o 
   9  10  20       12.27       19.23     12.37 o 
  10  10  20       18.88       30.10     11.68 o 
  11  10  20       89.55      120.66     21.84 o 
  12  10  20      196.36      212.31     23.10 o 
   0  11  20     2386.45     2422.32     81.89 o 
   1  11  20     1398.99     1539.25     60.55 o 
   2  11  20      159.83      197.79     21.32 o 
   3  11  20       43.31       66.21     12.59 o 
   4  11  20       57.90       66.91     16.25 o 
   5  11  20      171.31      196.70     31.51 o 
   6  11  20      498.32      520.04     55.84 o 
   7  11  20      339.06      364.17     38.67 o 
   8  11  20       54.97       18.60     14.00 o 
   9  11  20      201.40      225.89     29.85 o 
  10  11  20       24.26       20.98     12.70 o 
  11  11  20      164.05      145.54     28.92 o 
  12  11  20       86.56       82.11     20.80 o 
   0  12  20     1006.45      942.52     72.98 o 
   1  12  20     1757.23     1868.23     46.12 o 
   2  12  20       42.87       55.41      8.83 o 
   3  12  20       64.97       64.57     14.80 o 
   4  12  20      158.81      149.77     23.80 o 
   5  12  20      142.23      168.65     23.93 o 
   6  12  20       66.84       51.19     16.71 o 
   7  12  20      881.66     1053.18     67.36 o 
   8  12  20      602.17      527.21     65.61 o 
   9  12  20       34.79       34.58     14.74 o 
  10  12  20       11.65       28.11     14.18 o 
  11  12  20      462.89      442.34     68.47 o 
   0  13  20      229.68      240.97     43.64 o 
   1  13  20      932.30      967.57     46.75 o 
   2  13  20      614.61      551.96     65.91 o 
   3  13  20      311.25      290.87     37.44 o 
   4  13  20      287.84      273.75     40.09 o 
   5  13  20      130.37      144.08     27.23 o 
   6  13  20      144.16      149.78     22.44 o 
   7  13  20      209.86      175.94     26.55 o 
   8  13  20      367.66      372.38     51.54 o 
   9  13  20       36.11       46.93     13.50 o 
  10  13  20       67.21       77.80     23.02 o 
   0  14  20       39.32       39.51     16.18 o 
   1  14  20       76.72       50.60     20.72 o 
   2  14  20      338.99      285.95     31.86 o 
   3  14  20      100.41       88.83     20.46 o 
   4  14  20      277.90      233.56     32.59 o 
   5  14  20      285.45      274.24     38.75 o 
   6  14  20       50.35       43.48     18.38 o 
   7  14  20       25.67       43.87     20.24 o 
   8  14  20       33.72       67.93     16.89 o 
   9  14  20       75.15       72.41     16.53 o 
   0  15  20      889.69     1049.93     67.74 o 
   1  15  20      117.55       83.20     24.51 o 
   2  15  20      323.81      270.83     39.02 o 
   3  15  20      160.28      131.50     23.80 o 
   4  15  20      367.42      342.85     51.82 o 
   5  15  20      228.97      185.99     29.64 o 
   6  15  20      150.87      138.61     24.74 o 
   7  15  20      545.27      492.27     70.44 o 
   8  15  20        6.09       41.34     13.17 o 
   0  16  20      687.18      662.44     52.63 o 
   1  16  20      259.61      244.40     34.38 o 
   2  16  20      109.02      140.26     25.06 o 
   3  16  20      225.85      170.70     33.72 o 
   4  16  20       43.54       63.72     19.05 o 
   5  16  20      819.49      888.64     76.62 o 
   6  16  20      650.19      586.34     87.56 o 
   0  17  20      597.24      459.30    155.25 o 
   1  17  20       48.32       34.81     12.78 o 
   2  17  20        4.90       33.87     14.38 o 
   3  17  20       74.82       73.90     21.75 o 
   4  17  20       76.98      124.54     41.19 o 
   1   0  21       97.20       89.11     17.04 o 
   2   0  21      624.47      657.30     32.58 o 
   3   0  21     5616.40     6242.04    117.24 o 
   4   0  21      129.97      103.40     15.06 o 
   5   0  21       74.01       74.80     11.94 o 
   6   0  21     1133.90     1161.79     44.77 o 
   7   0  21       62.43       54.56     16.05 o 
   8   0  21     1651.98     1793.05     47.90 o 
   9   0  21     1725.87     1804.38     90.47 o 
  10   0  21      252.02      246.19     45.62 o 
  11   0  21     1478.65     1639.36     81.80 o 
  12   0  21       16.01       28.89     21.21 o 
  13   0  21      605.65      504.76    106.44 o 
  14   0  21      157.48      110.51     50.95 o 
  15   0  21      119.79      128.61     41.65 o 
   0   1  21        1.54       20.29     19.95 o 
   1   1  21      796.76      981.69     29.79 o 
   2   1  21       60.42       66.62      8.96 o 
   3   1  21      118.75      102.34     11.42 o 
   4   1  21      890.88      868.67     25.23 o 
   5   1  21      200.13      203.30     15.32 o 
   6   1  21      281.79      267.45     22.72 o 
   7   1  21      311.83      331.94     26.48 o 
   8   1  21       83.59       77.54      9.45 o 
   9   1  21      528.07      539.89     43.61 o 
  10   1  21     1715.62     1715.17     55.03 o 
  11   1  21     1817.79     1879.01     45.23 o 
  12   1  21      353.06      361.93     32.24 o 
  13   1  21      743.36      647.09     85.79 o 
  14   1  21      100.52       93.62     21.47 o 
  15   1  21       72.03       79.94     27.10 o 
   0   2  21     1726.99     1804.53     61.83 o 
   1   2  21      163.41      164.47     15.65 o 
   2   2  21      467.09      518.70     26.93 o 
   3   2  21     1240.75     1297.67     29.36 o 
   4   2  21      827.25      863.69     27.29 o 
   5   2  21     1798.68     2004.49     30.85 o 
   6   2  21      738.73      760.89     43.21 o 
   7   2  21     1463.86     1442.35     26.34 o 
   8   2  21       14.21       17.77     11.51 o 
   9   2  21     1003.59     1052.52     70.53 o 
  10   2  21       42.33       43.96     15.22 o 
  11   2  21      694.52      637.05     55.25 o 
  12   2  21      758.15      835.59     53.18 o 
  13   2  21       51.75       48.25     10.67 o 
  14   2  21       99.38       80.19     21.28 o 
   0   3  21      219.58      284.11     34.21 o 
   1   3  21      283.06      321.91     22.19 o 
   2   3  21       56.88       49.94      6.06 o 
   3   3  21      352.36      375.70     25.47 o 
   4   3  21     3340.84     3500.93     39.28 o 
   5   3  21       37.66       45.91      8.39 o 
   6   3  21      252.64      221.12     21.68 o 
   7   3  21       53.20       54.99      8.72 o 
   8   3  21      456.82      471.11     39.46 o 
   9   3  21      854.57      921.02     54.59 o 
  10   3  21     1273.22     1367.93     71.93 o 
  11   3  21     1886.57     2035.18     41.61 o 
  12   3  21      206.95      182.81     21.51 o 
  13   3  21      887.13      769.70     93.46 o 
  14   3  21      191.55      142.49     28.81 o 
   0   4  21     4044.30     4421.00    112.75 o 
   1   4  21     2780.54     2730.27     39.97 o 
   2   4  21     2560.69     2806.80     41.96 o 
   3   4  21       18.75       38.90      6.74 o 
   4   4  21      430.45      416.65     27.47 o 
   5   4  21      813.78      824.28     28.28 o 
   6   4  21      917.90      956.00     38.98 o 
   7   4  21      286.83      277.47     26.34 o 
   8   4  21      668.16      560.77     54.03 o 
   9   4  21      809.55      800.05     61.04 o 
  10   4  21      137.19      129.75     15.39 o 
  11   4  21       28.10       60.77     12.88 o 
  12   4  21     2029.62     2164.20     84.57 o 
  13   4  21      106.10       85.97     18.31 o 
  14   4  21      645.95      597.91     66.89 o 
   0   5  21       90.45       85.13     14.74 o 
   1   5  21     2602.06     2707.39     36.31 o 
   2   5  21     3713.91     3940.36     46.45 o 
   3   5  21       61.25       77.56      9.14 o 
   4   5  21      396.26      374.02     30.00 o 
   5   5  21      444.31      424.70     34.39 o 
   6   5  21      544.30      513.99     45.80 o 
   7   5  21     1317.94     1433.32     32.11 o 
   8   5  21      122.33       77.51     12.25 o 
   9   5  21       43.20       70.09     13.70 o 
  10   5  21      501.82      473.68     49.37 o 
  11   5  21      579.00      635.00     59.17 o 
  12   5  21      130.03      124.03     19.86 o 
  13   5  21      252.80      182.12     31.45 o 
  14   5  21       42.73       29.48     14.95 o 
   0   6  21     4204.50     4770.73     75.03 o 
   1   6  21      512.41      495.24     32.82 o 
   2   6  21     2593.42     2738.40     58.09 o 
   3   6  21     1076.14     1064.67     31.70 o 
   4   6  21      683.92      637.35     31.25 o 
   5   6  21      352.97      349.23     29.91 o 
   6   6  21      478.13      447.70     39.75 o 
   7   6  21      424.09      431.27     37.45 o 
   8   6  21       10.42       35.01     12.80 o 
   9   6  21      259.92      304.81     34.02 o 
  10   6  21      326.22      289.81     42.99 o 
  11   6  21       19.79       33.87     13.69 o 
  12   6  21      364.60      353.89     44.51 o 
  13   6  21       48.97       32.18     16.26 o 
  14   6  21      482.17      428.95     64.36 o 
   0   7  21     1003.29      977.82     64.94 o 
   1   7  21      606.00      573.93     32.69 o 
   2   7  21      763.93      792.63     33.40 o 
   3   7  21      927.53      879.43     27.46 o 
   4   7  21     1025.21      981.71     43.13 o 
   5   7  21      183.84      212.01     19.61 o 
   6   7  21      301.40      287.16     31.51 o 
   7   7  21     1064.45     1197.87     57.13 o 
   8   7  21      117.78       73.63     14.35 o 
   9   7  21      335.19      316.98     35.29 o 
  10   7  21       72.78       92.57     15.18 o 
  11   7  21      194.39      214.15     27.59 o 
  12   7  21      536.67      450.50     53.01 o 
  13   7  21        4.64       24.42     17.51 o 
   0   8  21      624.13      770.84     58.14 o 
   1   8  21     2694.87     2843.62     37.16 o 
   2   8  21     2371.41     2688.84     42.04 o 
   3   8  21      206.99      222.89     20.91 o 
   4   8  21       92.86       87.55     14.36 o 
   5   8  21      658.75      679.05     51.72 o 
   6   8  21     1206.67     1313.15     46.77 o 
   7   8  21      181.42      186.53     23.93 o 
   8   8  21       60.56       62.73     17.46 o 
   9   8  21      271.29      248.61     27.82 o 
  10   8  21      309.69      313.81     34.45 o 
  11   8  21      134.48      178.55     27.08 o 
  12   8  21      153.44      170.23     21.92 o 
  13   8  21      543.96      454.18     66.63 o 
   0   9  21     1438.58     1437.45     63.66 o 
   1   9  21      128.39       87.60     11.41 o 
   2   9  21     1250.24     1313.38     48.28 o 
   3   9  21      221.19      188.24     17.55 o 
   4   9  21      308.60      360.27     31.54 o 
   5   9  21      164.77      152.96     24.89 o 
   6   9  21      847.02      903.17     55.72 o 
   7   9  21      262.65      278.18     29.12 o 
   8   9  21       11.85       42.42     14.95 o 
   9   9  21       70.12       75.10     15.23 o 
  10   9  21       72.15       37.40     10.89 o 
  11   9  21      219.85      156.04     27.67 o 
  12   9  21      428.43      406.53     51.50 o 
   0  10  21     1059.18      947.79     56.22 o 
   1  10  21      239.42      237.48     19.78 o 
   2  10  21      132.05      127.62     15.58 o 
   3  10  21      274.68      259.63     29.67 o 
   4  10  21      102.91      100.37     14.39 o 
   5  10  21      549.30      714.37     48.99 o 
   6  10  21      268.73      301.04     37.44 o 
   7  10  21       16.80       41.19     10.89 o 
   8  10  21      556.06      473.58     39.77 o 
   9  10  21      414.62      378.04     49.25 o 
  10  10  21       37.96       55.50     14.28 o 
  11  10  21      159.01      134.78     23.53 o 
  12  10  21      328.72      337.25     51.22 o 
   0  11  21     2080.65     2151.41     53.05 o 
   1  11  21      242.30      199.91     18.81 o 
   2  11  21      148.71      136.44     15.16 o 
   3  11  21      834.70     1000.00     68.76 o 
   4  11  21      621.22      549.69     71.95 o 
   5  11  21      365.46      394.17     48.75 o 
   6  11  21       46.92       52.77     13.69 o 
   7  11  21       15.43       52.39     14.05 o 
   8  11  21      143.87      118.81     25.97 o 
   9  11  21       15.17       41.97     14.14 o 
  10  11  21      234.22      218.02     33.17 o 
  11  11  21       62.23       61.34     13.64 o 
   0  12  21        2.30       39.10     13.11 o 
   1  12  21      550.74      495.30     44.65 o 
   2  12  21      531.51      453.58     50.90 o 
   3  12  21      350.95      370.97     36.16 o 
   4  12  21      229.74      181.53     33.68 o 
   5  12  21      108.13      113.39     18.16 o 
   6  12  21      930.94     1193.23     67.92 o 
   7  12  21       80.19       81.60     16.98 o 
   8  12  21      295.07      236.42     31.58 o 
   9  12  21      211.23      177.60     28.53 o 
  10  12  21       86.35       86.23     19.93 o 
   0  13  21       11.27       42.41     16.13 o 
   1  13  21       14.94       17.62      9.87 o 
   2  13  21      781.19      826.16     45.08 o 
   3  13  21       86.91       63.75     18.79 o 
   4  13  21      111.04      120.35     27.89 o 
   5  13  21      290.51      279.10     37.14 o 
   6  13  21     1095.08     1187.05     53.33 o 
   7  13  21      274.81      300.55     46.45 o 
   8  13  21      201.41      168.61     24.27 o 
   9  13  21       79.32       71.18     21.82 o 
   0  14  21      165.73      114.26     25.09 o 
   1  14  21       41.58       67.07     17.53 o 
   2  14  21      130.95      123.76     24.08 o 
   3  14  21      132.78      151.86     25.57 o 
   4  14  21      537.03      578.00     83.76 o 
   5  14  21      642.09      812.31     71.40 o 
   6  14  21       86.43       75.13     19.34 o 
   7  14  21      129.63      106.49     23.02 o 
   8  14  21      380.53      374.99     61.80 o 
   0  15  21        0.55       28.57     13.86 o 
   1  15  21      314.13      297.95     43.82 o 
   2  15  21      192.80      159.89     30.80 o 
   3  15  21       78.29       74.18     17.27 o 
   4  15  21      467.17      452.18     57.31 o 
   5  15  21       69.66       80.95     18.80 o 
   6  15  21      377.77      410.43     64.35 o 
   7  15  21      135.15      116.23     55.08 o 
   0  16  21       50.15       47.07     34.26 o 
   1  16  21     1424.92     1563.62     77.17 o 
   2  16  21       11.58       36.53     13.61 o 
   3  16  21       60.54       74.60     24.28 o 
   4  16  21       54.13       72.90     17.00 o 
   0   0  22        0.00       59.50     24.80 o 
   1   0  22      127.23      143.68     19.74 o 
   2   0  22      216.27      267.59     26.45 o 
   3   0  22        0.52       10.42     14.83 o 
   4   0  22       27.94       22.29     16.97 o 
   5   0  22       40.98       33.57     12.16 o 
   6   0  22        7.51       16.36     21.35 o 
   7   0  22       80.29       50.55     15.66 o 
   8   0  22        4.15        4.73     11.97 o 
   9   0  22       66.98       73.13     22.17 o 
  10   0  22       90.27       79.59     47.81 o 
  11   0  22      171.80      136.08     29.70 o 
  12   0  22        9.11       22.45     31.74 o 
  13   0  22      434.23      409.62     59.13 o 
  14   0  22       48.31       60.41     31.68 o 
   0   1  22      139.73       88.03     18.00 o 
   1   1  22        3.13       -1.49      9.15 o 
   2   1  22      180.44      225.61     20.26 o 
   3   1  22      208.35      229.64     18.37 o 
   4   1  22        9.41       19.02      7.77 o 
   5   1  22       39.32       45.41      8.60 o 
   6   1  22       24.03       33.78      8.41 o 
   7   1  22       49.81       60.02     11.66 o 
   8   1  22      192.64      185.06     18.11 o 
   9   1  22      218.93      189.64     20.49 o 
  10   1  22       49.24       47.22     13.35 o 
  11   1  22       40.96       44.26     13.47 o 
  12   1  22       22.06       42.97     14.97 o 
  13   1  22       78.54       61.30     19.02 o 
  14   1  22       41.28       35.57     16.02 o 
   0   2  22        0.04       11.61     15.11 o 
   1   2  22       23.54       31.00     10.72 o 
   2   2  22      113.13      128.33     14.79 o 
   3   2  22       92.03       69.21     14.26 o 
   4   2  22       65.64       73.43     10.05 o 
   5   2  22       29.64       31.64     10.38 o 
   6   2  22        8.09        3.89     10.99 o 
   7   2  22       98.56      104.18     13.73 o 
   8   2  22       96.88       70.76     11.34 o 
   9   2  22      193.58      188.98     23.20 o 
  10   2  22      371.38      412.31     42.41 o 
  11   2  22       74.41       73.35     16.07 o 
  12   2  22      144.75      153.30     25.87 o 
  13   2  22       47.92       33.63     16.93 o 
  14   2  22       65.95       59.94     19.83 o 
   0   3  22       37.02       35.49     12.30 o 
   1   3  22       92.37       90.61     11.72 o 
   2   3  22        6.16       19.17      6.29 o 
   3   3  22       76.18       76.07     11.02 o 
   4   3  22       13.34       11.00     10.23 o 
   5   3  22      146.05      153.33     17.25 o 
   6   3  22       27.49       35.67      9.91 o 
   7   3  22      139.74      128.82     17.12 o 
   8   3  22        3.76       40.68     10.64 o 
   9   3  22      126.32      135.04     20.67 o 
  10   3  22       46.25       66.31     15.67 o 
  11   3  22       87.45       69.92     19.43 o 
  12   3  22      288.87      270.97     31.28 o 
  13   3  22       60.93       54.17     17.40 o 
  14   3  22       19.56       39.51     10.20 o 
   0   4  22       66.33       79.30     13.40 o 
   1   4  22      503.40      510.77     25.98 o 
   2   4  22      337.85      325.82     23.67 o 
   3   4  22       50.13       60.71      8.77 o 
   4   4  22      412.39      450.19     35.24 o 
   5   4  22      107.89      101.69     12.03 o 
   6   4  22       41.33       42.10     15.95 o 
   7   4  22       69.22       77.04      8.42 o 
   8   4  22       70.75       76.35     15.07 o 
   9   4  22      304.25      297.06     31.32 o 
  10   4  22      115.70       84.27     20.52 o 
  11   4  22       64.07       47.87     20.59 o 
  12   4  22      199.43      176.52     24.23 o 
  13   4  22       54.38       38.92     14.44 o 
   0   5  22       23.18       34.18      9.85 o 
   1   5  22      364.54      374.95     28.28 o 
   2   5  22       55.54       53.93     11.44 o 
   3   5  22       24.83       25.07      7.42 o 
   4   5  22       38.85       32.47      8.62 o 
   5   5  22       62.07       63.44     11.08 o 
   6   5  22       17.97       11.18     15.81 o 
   7   5  22       65.17       60.51      9.56 o 
   8   5  22       32.12       26.68     10.10 o 
   9   5  22      103.06       87.80     10.98 o 
  10   5  22       86.14       80.87     28.06 o 
  11   5  22      109.14       92.41     20.63 o 
  12   5  22      118.91      105.96     24.90 o 
  13   5  22       65.58       56.12     27.88 o 
   0   6  22       21.39       16.80     13.79 o 
   1   6  22      430.85      481.54     35.18 o 
   2   6  22      377.42      421.22     24.25 o 
   3   6  22       99.98       76.48     11.19 o 
   4   6  22        5.02       14.74      9.65 o 
   5   6  22       24.93       37.86      9.28 o 
   6   6  22      146.50      151.46     17.13 o 
   7   6  22       85.20       55.82     10.15 o 
   8   6  22       52.05       50.06     17.15 o 
   9   6  22       38.25       27.43     14.61 o 
  10   6  22       12.17       39.38     15.02 o 
  11   6  22       31.50       26.19     19.25 o 
  12   6  22       19.02       30.15     17.47 o 
  13   6  22       43.96       41.59     19.07 o 
   0   7  22      230.97      213.69     25.15 o 
   1   7  22       45.10       42.54      8.02 o 
   2   7  22       23.80        8.98      9.57 o 
   3   7  22       95.42       67.36     11.78 o 
   4   7  22      156.34      157.46     18.74 o 
   5   7  22      279.93      305.79     29.70 o 
   6   7  22      104.95       95.16     11.19 o 
   7   7  22       21.56       29.81     12.04 o 
   8   7  22       24.86       43.72     11.23 o 
   9   7  22      189.98      191.01     29.30 o 
  10   7  22       35.25       44.86     15.39 o 
  11   7  22       14.42       14.71     17.94 o 
  12   7  22        9.53       18.96     15.28 o 
   0   8  22       22.84       31.22     20.74 o 
   1   8  22      532.84      541.27     46.58 o 
   2   8  22      119.71       98.96     11.54 o 
   3   8  22       81.46       65.00     10.19 o 
   4   8  22      162.79      139.85     14.39 o 
   5   8  22       29.31       14.86     13.03 o 
   6   8  22       36.06       30.24     14.16 o 
   7   8  22       67.12       61.34     12.96 o 
   8   8  22       46.28       51.85     14.44 o 
   9   8  22        4.01       27.79     12.41 o 
  10   8  22       48.96       45.86     12.90 o 
  11   8  22      166.35      146.74     26.61 o 
  12   8  22        0.18        0.11     19.16 o 
   0   9  22      216.49      214.64     30.21 o 
   1   9  22      166.29      162.04     17.83 o 
   2   9  22        3.44       13.40      9.93 o 
   3   9  22       11.79       35.42      9.98 o 
   4   9  22        9.20       25.61     11.68 o 
   5   9  22        3.76        3.38     11.53 o 
   6   9  22       17.53       42.33     10.99 o 
   7   9  22       31.87       34.91     18.22 o 
   8   9  22        7.08       27.93     16.58 o 
   9   9  22        3.30       22.41     14.57 o 
  10   9  22       37.91       57.83     16.02 o 
  11   9  22       18.85       31.38     11.68 o 
   0  10  22      170.19      168.38     23.93 o 
   1  10  22       24.48       27.33      7.04 o 
   2  10  22       78.27       59.85     11.53 o 
   3  10  22      370.23      370.93     39.88 o 
   4  10  22       85.15       90.62     16.27 o 
   5  10  22       91.87       92.01     19.24 o 
   6  10  22       16.09       19.51     15.97 o 
   7  10  22        3.44       41.33     10.86 o 
   8  10  22       56.42       44.21     12.31 o 
   9  10  22       31.70       40.59     14.43 o 
  10  10  22       39.25       50.17     16.11 o 
  11  10  22       55.36       26.94     18.38 o 
   0  11  22      389.34      396.61     45.73 o 
   1  11  22       56.98       50.78      9.80 o 
   2  11  22        2.28       31.23      8.24 o 
   3  11  22       63.53       56.55     13.55 o 
   4  11  22       28.58        0.52     16.85 o 
   5  11  22      134.34      128.52     17.31 o 
   6  11  22       13.45        7.29     19.47 o 
   7  11  22      112.34      130.86     22.75 o 
   8  11  22       55.52       51.27     15.22 o 
   9  11  22       35.70       53.80     18.17 o 
  10  11  22       12.83       29.21     12.92 o 
   0  12  22       70.37       56.19     15.72 o 
   1  12  22        6.62       11.33     10.35 o 
   2  12  22        5.96        1.69     13.62 o 
   3  12  22       49.86       53.92     13.67 o 
   4  12  22      106.02       89.64     22.79 o 
   5  12  22      103.17      104.44     19.12 o 
   6  12  22       53.61       40.06     14.13 o 
   7  12  22       24.41       47.04     13.09 o 
   8  12  22       48.46       56.10     15.39 o 
   9  12  22       13.61        9.67     15.65 o 
   0  13  22       17.21       20.35     15.94 o 
   1  13  22      139.26      128.64     19.33 o 
   2  13  22       12.01       27.43     12.77 o 
   3  13  22       64.50       82.96     22.13 o 
   4  13  22        3.61       34.19     17.32 o 
   5  13  22       79.12       93.42     20.71 o 
   6  13  22      109.50      113.11     20.57 o 
   7  13  22       49.17       48.22     20.16 o 
   8  13  22       33.26       24.94     11.42 o 
   0  14  22        2.61       22.31     22.92 o 
   1  14  22       14.55       40.48     10.94 o 
   2  14  22      290.03      269.44     37.16 o 
   3  14  22       18.83       20.29     16.31 o 
   4  14  22       36.09       38.68     17.51 o 
   5  14  22       38.24       39.16     14.50 o 
   6  14  22      136.70      128.31     24.57 o 
   7  14  22       40.08       31.04     26.26 o 
   0  15  22      189.11      140.10     61.87 o 
   1  15  22      129.59      116.41     19.23 o 
   2  15  22       51.84       44.60     15.22 o 
   3  15  22       89.25       79.17     21.22 o 
   4  15  22       44.84       48.11     20.23 o 
   5  15  22       88.41       55.27     26.89 o 
   0  16  22      137.95      149.85     47.39 o 
   1  16  22      163.67      102.27     25.90 o 
   1   0  23       41.93       58.37     16.35 o 
   2   0  23      141.78      174.50     23.03 o 
   3   0  23     1117.85     1220.72     70.91 o 
   4   0  23       78.94       62.10     13.66 o 
   5   0  23     1313.01     1372.81    137.19 o 
   6   0  23        3.58        7.69     10.96 o 
   7   0  23      183.70      179.70     26.94 o 
   8   0  23      177.70      182.34     35.13 o 
   9   0  23      473.23      397.54     68.05 o 
  10   0  23      728.99      678.20     96.64 o 
  11   0  23      683.90      689.08     81.23 o 
  12   0  23      121.38      116.92     18.59 o 
  13   0  23      272.00      272.36     55.16 o 
   0   1  23      317.69      380.97     44.52 o 
   1   1  23       51.32       51.29     11.22 o 
   2   1  23      207.39      185.08     21.74 o 
   3   1  23      983.68     1011.26     34.31 o 
   4   1  23        5.61       23.11      8.57 o 
   5   1  23      146.49      138.67     16.51 o 
   6   1  23      143.24      129.62     18.92 o 
   7   1  23      119.91       94.33     13.90 o 
   8   1  23      170.28      145.12     16.68 o 
   9   1  23      130.54      113.68     14.73 o 
  10   1  23      174.93      139.87     20.06 o 
  11   1  23     1332.07     1579.37     95.21 o 
  12   1  23      522.16      457.63     51.15 o 
  13   1  23      195.73      193.64     29.56 o 
   0   2  23     1765.97     1645.27     59.02 o 
   1   2  23      114.85      124.85     15.45 o 
   2   2  23      100.32      100.31     12.02 o 
   3   2  23       61.60       55.14     10.43 o 
   4   2  23      948.67     1048.01     28.75 o 
   5   2  23      171.23      178.27     21.01 o 
   6   2  23      795.75      768.95     37.50 o 
   7   2  23      266.56      255.79     27.63 o 
   8   2  23      452.09      455.63     38.70 o 
   9   2  23      171.42      144.46     19.46 o 
  10   2  23      549.20      532.04     65.83 o 
  11   2  23      124.87       87.47     22.83 o 
  12   2  23      200.91      158.94     27.43 o 
  13   2  23      484.06      435.52     57.24 o 
   0   3  23       41.27       65.42     12.83 o 
   1   3  23     1014.23     1102.22     34.16 o 
   2   3  23      398.95      347.39     29.78 o 
   3   3  23       52.71       49.45      9.38 o 
   4   3  23      365.24      386.65     29.82 o 
   5   3  23        4.80       26.29      9.28 o 
   6   3  23       66.12       68.68     10.08 o 
   7   3  23      556.88      532.85     44.79 o 
   8   3  23        2.63       24.17     13.61 o 
   9   3  23      189.74      173.90     33.97 o 
  10   3  23       19.57       74.00     22.98 o 
  11   3  23      159.16      160.55     31.44 o 
  12   3  23     1009.79     1061.90     88.89 o 
  13   3  23      871.91      796.00    117.25 o 
   0   4  23        6.48       29.30     13.71 o 
   1   4  23     1025.48     1055.28     31.66 o 
   2   4  23       57.06       54.92      9.68 o 
   3   4  23      435.54      452.70     36.99 o 
   4   4  23       42.58       34.80      9.93 o 
   5   4  23      668.88      720.67     33.34 o 
   6   4  23      418.12      434.29     36.97 o 
   7   4  23      462.16      455.00     48.33 o 
   8   4  23      101.20      113.51     18.82 o 
   9   4  23      335.38      336.42     50.20 o 
  10   4  23      213.59      221.38     31.79 o 
  11   4  23      730.80      753.36     83.91 o 
  12   4  23       23.48       63.45     25.16 o 
  13   4  23      372.85      350.32     54.74 o 
   0   5  23      490.09      523.50     49.10 o 
   1   5  23      900.16      999.21     31.07 o 
   2   5  23      300.07      328.85     23.66 o 
   3   5  23      576.61      587.07     33.73 o 
   4   5  23      454.01      495.24     27.65 o 
   5   5  23      395.80      397.21     39.22 o 
   6   5  23      153.97      139.97     15.99 o 
   7   5  23      145.24      101.90     17.07 o 
   8   5  23      243.45      205.01     28.09 o 
   9   5  23      131.74      146.45     25.77 o 
  10   5  23      150.83      147.05     28.96 o 
  11   5  23      489.74      364.85     57.13 o 
  12   5  23      147.08       76.56     23.08 o 
   0   6  23     1678.51     1725.01     42.68 o 
   1   6  23      409.75      420.45     29.54 o 
   2   6  23      251.84      305.59     24.73 o 
   3   6  23      510.86      520.75     32.14 o 
   4   6  23       62.49       70.73     12.59 o 
   5   6  23      461.80      471.16     38.58 o 
   6   6  23      441.09      400.68     31.58 o 
   7   6  23       16.57       12.59     17.11 o 
   8   6  23      493.66      462.93     65.91 o 
   9   6  23      859.02      754.44     99.49 o 
  10   6  23      271.69      238.10     26.57 o 
  11   6  23      464.90      395.02     63.32 o 
  12   6  23       73.02      122.08     17.83 o 
   0   7  23      738.79      894.94     53.22 o 
   1   7  23      193.51      184.79     16.71 o 
   2   7  23      469.85      467.12     35.82 o 
   3   7  23      205.23      189.16     18.72 o 
   4   7  23      448.33      429.03     34.40 o 
   5   7  23       83.15       59.63     13.37 o 
   6   7  23      290.16      284.65     32.99 o 
   7   7  23      433.89      326.01     45.41 o 
   8   7  23       48.46       34.05     22.03 o 
   9   7  23       91.70       82.80     15.43 o 
  10   7  23      109.12       66.95     14.07 o 
  11   7  23      766.35      688.93     95.56 o 
  12   7  23      115.87      115.97     40.63 o 
   0   8  23     1830.64     2069.14     47.72 o 
   1   8  23     1439.64     1557.59     30.39 o 
   2   8  23      773.76      804.10     51.08 o 
   3   8  23      258.12      306.34     28.21 o 
   4   8  23      175.18      120.65     23.01 o 
   5   8  23      512.84      465.72     36.50 o 
   6   8  23       57.81       55.06     12.58 o 
   7   8  23       48.38       52.51     12.91 o 
   8   8  23       67.13       72.94     15.21 o 
   9   8  23       85.14       89.38     16.52 o 
  10   8  23      204.75      191.99     27.17 o 
  11   8  23       69.53       58.75     19.22 o 
   0   9  23     1254.07     1310.22     44.60 o 
   1   9  23      157.88      136.74     17.01 o 
   2   9  23     1020.46     1007.53     48.12 o 
   3   9  23       90.99       70.93     11.16 o 
   4   9  23       14.33       24.14     11.50 o 
   5   9  23       79.44       70.03     13.53 o 
   6   9  23      607.85      673.56     47.41 o 
   7   9  23      159.11      207.57     26.72 o 
   8   9  23      514.20      493.16     36.46 o 
   9   9  23      107.89      139.25     20.06 o 
  10   9  23      830.97      865.55     70.65 o 
   0  10  23     1496.80     1626.27     79.13 o 
   1  10  23     1201.75     1254.92     33.66 o 
   2  10  23      545.01      595.47     43.13 o 
   3  10  23       20.95       41.84     12.17 o 
   4  10  23       56.93       56.11     12.65 o 
   5  10  23       85.33       92.83     18.68 o 
   6  10  23       42.13       31.37     15.18 o 
   7  10  23       90.33       91.14     24.26 o 
   8  10  23      317.75      224.22     42.60 o 
   9  10  23      259.44      177.62     27.52 o 
  10  10  23      129.52       52.62     17.66 o 
   0  11  23      479.37      416.53     62.31 o 
   1  11  23      769.28      826.07     32.95 o 
   2  11  23       31.66       34.79     10.43 o 
   3  11  23       51.99       39.53     14.59 o 
   4  11  23      341.55      292.65     32.69 o 
   5  11  23       37.29       73.30     12.30 o 
   6  11  23      107.93       98.90     19.54 o 
   7  11  23      228.96      200.85     27.22 o 
   8  11  23       10.10       27.49     15.61 o 
   9  11  23      131.43      118.89     22.57 o 
   0  12  23      105.60       93.76     37.06 o 
   1  12  23      120.05       88.89     21.03 o 
   2  12  23      260.05      230.53     26.81 o 
   3  12  23      199.10      191.96     34.19 o 
   4  12  23        6.49       14.47     11.58 o 
   5  12  23        7.06       31.30     17.42 o 
   6  12  23       95.19      100.52     20.52 o 
   7  12  23      223.09      212.10     32.84 o 
   8  12  23      104.54      125.18     25.94 o 
   0  13  23       47.32        8.44     23.11 o 
   1  13  23       88.43       79.25     20.28 o 
   2  13  23      349.22      322.87     40.08 o 
   3  13  23      113.46      113.04     16.53 o 
   4  13  23       53.25       37.27     12.64 o 
   5  13  23      252.11      255.79     38.22 o 
   6  13  23        8.44       18.60     23.27 o 
   7  13  23      340.57      377.00     68.41 o 
   0  14  23       21.53       35.13     23.96 o 
   1  14  23       63.65       37.25     17.34 o 
   2  14  23       81.71       77.72     20.41 o 
   3  14  23      801.22      775.97     74.15 o 
   4  14  23      169.98      155.22     35.44 o 
   5  14  23      281.17      278.64     34.83 o 
   0  15  23      321.23      379.53     91.62 o 
   1  15  23      505.86      366.72     61.62 o 
   2  15  23      318.69      257.41     51.80 o 
   0   0  24     1991.97     2049.84    164.33 o 
   1   0  24     1905.22     2029.21     44.50 o 
   2   0  24     1146.60     1219.15     91.20 o 
   3   0  24     1204.86     1198.50     45.67 o 
   4   0  24      156.21      125.97     18.68 o 
   5   0  24      104.76      113.73     21.70 o 
   6   0  24      398.41      405.62     58.80 o 
   7   0  24      416.74      426.28     58.27 o 
   8   0  24      248.19      215.30     38.45 o 
   9   0  24       51.98       87.69     42.85 o 
  10   0  24       27.13       48.12     17.56 o 
  11   0  24      658.52      658.99     65.96 o 
  12   0  24       68.82       72.67     15.99 o 
   0   1  24      114.31       92.39     19.26 o 
   1   1  24      314.99      309.59     26.97 o 
   2   1  24      619.83      659.28     49.06 o 
   3   1  24       37.93       18.43     12.38 o 
   4   1  24      109.50       90.89     11.65 o 
   5   1  24        0.46        5.33     15.29 o 
   6   1  24      221.47      201.22     23.83 o 
   7   1  24      208.06      228.83     22.44 o 
   8   1  24      165.61      169.98     20.93 o 
   9   1  24       21.25       42.90     13.49 o 
  10   1  24      392.85      366.24     43.80 o 
  11   1  24      119.31       90.00     16.86 o 
  12   1  24       14.21       39.17     14.36 o 
   0   2  24     1576.56     1663.78     56.56 o 
   1   2  24     2037.81     2215.38     58.16 o 
   2   2  24      652.52      686.93     56.94 o 
   3   2  24      225.65      238.29     24.05 o 
   4   2  24       75.21       83.36     14.46 o 
   5   2  24       90.38       87.29     14.09 o 
   6   2  24      944.55     1000.59     34.33 o 
   7   2  24      250.23      257.32     26.48 o 
   8   2  24      147.45      101.85     17.68 o 
   9   2  24      856.93      885.07     65.44 o 
  10   2  24      271.51      266.91     41.02 o 
  11   2  24       17.28       31.93     15.43 o 
  12   2  24      178.57      134.99     22.25 o 
   0   3  24      371.19      376.83     42.85 o 
   1   3  24     1218.21     1347.19     37.45 o 
   2   3  24      160.19      153.13     18.78 o 
   3   3  24      123.59      118.25     12.85 o 
   4   3  24      136.38      135.63     15.19 o 
   5   3  24      294.15      281.41     26.84 o 
   6   3  24      317.17      314.21     32.11 o 
   7   3  24       45.58       38.63     11.59 o 
   8   3  24      791.19      789.75     52.74 o 
   9   3  24       95.88      104.60     17.61 o 
  10   3  24      616.94      504.44     63.73 o 
  11   3  24      149.00      176.04     31.22 o 
  12   3  24      279.46      249.29     43.51 o 
   0   4  24      111.66      111.26     19.88 o 
   1   4  24     1453.00     1539.75     33.28 o 
   2   4  24     3010.46     3318.60     37.46 o 
   3   4  24      643.02      719.82     50.74 o 
   4   4  24      325.36      330.45     28.96 o 
   5   4  24       49.31       53.63     10.51 o 
   6   4  24      110.11       70.41     11.15 o 
   7   4  24      183.39      167.72     20.97 o 
   8   4  24       50.02       28.79     12.01 o 
   9   4  24      917.49      925.72     84.16 o 
  10   4  24      620.35      480.90     74.37 o 
  11   4  24      259.63      235.33     34.87 o 
  12   4  24      107.77      122.63     28.08 o 
   0   5  24      106.66      115.23     13.92 o 
   1   5  24     1863.47     2058.83     34.09 o 
   2   5  24      745.56      754.64     56.10 o 
   3   5  24      325.27      313.44     28.14 o 
   4   5  24      211.47      230.93     22.33 o 
   5   5  24       91.14       75.57     11.09 o 
   6   5  24      329.40      372.36     34.72 o 
   7   5  24      499.91      420.12     45.49 o 
   8   5  24      114.21       90.54     28.27 o 
   9   5  24      481.22      391.94     58.21 o 
  10   5  24      291.77      272.23     50.68 o 
  11   5  24      227.57      161.79     39.41 o 
   0   6  24        1.19       26.30     14.08 o 
   1   6  24     1998.20     2078.83     49.53 o 
   2   6  24      682.91      715.82     36.73 o 
   3   6  24     1871.36     1987.88     35.78 o 
   4   6  24      235.46      194.22     19.68 o 
   5   6  24      533.52      530.54     43.59 o 
   6   6  24      149.65      103.37     13.60 o 
   7   6  24      204.04      174.46     26.26 o 
   8   6  24      244.93      235.20     35.72 o 
   9   6  24      644.39      584.69     82.27 o 
  10   6  24     1069.66     1212.68    118.69 o 
  11   6  24      133.47      129.46     26.54 o 
   0   7  24      456.93      414.47     40.07 o 
   1   7  24      987.76     1042.84     36.15 o 
   2   7  24      574.31      587.86     27.27 o 
   3   7  24      201.77      201.83     19.39 o 
   4   7  24      759.18      672.85     53.57 o
[truncated: 25,152 more chars]
